# Supplementary material for: Identification and mapping of expressed genes associated with the 2DL QTL for fusarium head blight resistance in the wheat line Wuhan 1
Source: BMC Genet. 2019 May 21;20:47. doi: 10.1186/s12863-019-0748-6 (PMC6528218; doi:10.1186/s12863-019-0748-6)
Supplement: Supplementary file 2 — RT-qPCR primer pairs for wheat normalisation genes and for DEG further characterized. (XLSX 17 kb) [file 12863_2019_748_MOESM2_ESM.xlsx]

## Sheet: Sheet1
Additional file 2. RT-qPCR primer pairs for wheat normalisation genes and candidate genes for association with the 2DL FHB resistance QTL.
Gene name	Forward (5'-3')	Reverse (5'-3')
Aox	GACTTGTCATGGTAGATGCCTG	CAGGACGAGCATAACCATTCTC
IAAox	CACAGCAGGATTTAAGCTCTGG	GGGATGGACTAATTTCACAGGC
w-GAPDH	AACTGTTCATGCCATCACTGCCAC	AGGACATACCAGTGAGCTT
hn-RNP-Q	TCACCTTCGCCAAGCTCAGAACTA	AGTTGAACTTGCCCGAAAC
Traes_2DL_03CAA3B80	CCACATGCAACCAGACAGA*	ACCGAACCTAAGACCGATAAC*
Traes_2DL_07F08C844	ACTAGTTAATTTTGCATCTGGGT	CAAATCAACTGGAACAGACAATC*
Traes_2DL_0A96AAC5B	CCTCTTCGTGCTCATGATGT	GAGAGTTGTGACAGAAGCGT
Traes_2DL_0AB0ABFD5	GACTTCGGGCTCTACTTCTT	GAACACGCCGTTCCATATC
Traes_2DL_179570792	GGAATGGCTTGTGGATCTTG	GCCTTGCGGAATAATGTACG*
Traes_2DL_37D967CFC	CCAACTCCAGATATCAACAGTC	GTTCAACTGCTGCACTAGTT
Traes_2DL_382370E3B	GCAAATTCAAGACCATCCAGG	AGAAGGTGGCTGTCTTCATG*
Traes_2DL_3BBD24259	ACTACAGCTCCTGCCAATAC*	TCACGGATCACTTCCATGTT*
Traes_2DL_3F691BC13	GGGCAAGCTACCAAATCTT	CAACGCTTAATCGAGGAGAC
Traes_2DL_44552FCF2	ACGACATTGATGAGGATGGT*	GTGCTTGATCGGTTCGATTAG
Traes_2DL_5642F7EAC	TAACAATAAGACTTCTTTGTGAAGAG*	CCCTGCAATAGACATAGAACC*
Traes_2DL_647B61E84	AAATATGGGTATGTTTCACGGAA*	TATTGCTCCAGTGGAAGTTG
Traes_2DL_7B0056729	TTGCTATCTGGGTCGTTCTT	CCTTCTCAACCCAAGAGTCA
Traes_2DL_848E9C4A6	GAAGCCACTAGCAGGATCTAA*	GTCACGTCAAGACACAAAGAC*
Traes_2DL_892F83E0B	CAGGAGCAATCCAAGATGTC*	GCAAGTTCCTCTTCCAATGC
Traes_2DL_89A313AC3	GAACCTGCCGAATGTCTATC*	GAGCATCAGTATTCCACCAC*
Traes_2DL_8A90A6C4F	GTGGTCCAACAAAACCTTCATAG	TCATGGTGCCAATCCAGATA*
Traes_2DL_8F75414FD	CTTGAAGTTGATGATTTCCCCTAC	CTTTTGGTGTGTGTCCCTTGGT*
Traes_2DL_A208876FE	CCCACATAGCTGTGAAGTTTG*	GAGGAGGGTAGTTGGTGAAG*
Traes_2DL_B7ABC1CB9	TCATCCACAGTAGGTTGCA	CGAGTGTGACATGTAATGCC
Traes_2DL_BA1B746DF	GTCCGTCGTCCGTCCAT*	ATTATCAGTCCACTACTACTCACG*
Traes_2DL_BB6F31152	CAGTACAACCTCGACGATTC	TGGCGGTCGATATTCTTTG
Traes_2DL_E301DD433	CCAAGGAGTTGACCAGAAGA*	GCAAGAACGCAAGGAATGAG*
Traes_2DL_EDAEA1357	TGCTGCATCCTCCTCTC*	AGAGGTTGAGCTCGTACTT*
Traes_2DL_F784FBAA3	CCGCAAAGCCTCTCCTAAG	GGACTCGTGGTCGACATTG
Traes_2DL_FA7A15F63	CAAAGACGGCATACCAGTATG	GTCATCCCCAAGTGAGGTTG*
UN25696	CACCAACGACCATACAACACTAC*	TTTACTTGCCACTTCCTCTTCAG*
TaWRKY (Traes_2DL_B8483F711)	ATGGTCGCGCGGATCTTC*	TACACATGGGACGGATGGAGTA*
TaACT	CGCTGAGCCCCAACA	AAGACGGCAGCAGGATG
NPR1-like (Traes_2DL_14C8A084C)	TCCACTTACGGAGATACAACG*	TCTTCTCAGAGGATGTAATCGC*
*Genome specific primer

## Sheet: Sheet2
	Forward (5'-3')	Reverse (5'-3')
AOx	GACTTGTCATGGTAGATGCCTG	CAGGACGAGCATAACCATTCTC
w-GAPDH	AACTGTTCATGCCATCACTGCCAC	AGGACATACCAGTGAGCTT
hn-RNP-Q	TCACCTTCGCCAAGCTCAGAACTA	AGTTGAACTTGCCCGAAAC
UN25696 (Ta.25696.1)	CACCAACGACCATACAACACTAC	TTTACTTGCCACTTCCTCTTCAG
Traes_2DL_03CAA3B80	CCACATGCAACCAGACAGA	ACCGAACCTAAGACCGATAAC
Traes_2DL_179570792	GGAATGGCTTGTGGATCTTG	GCCTTGCGGAATAATGTACG
Traes_2DL_3F691BC13	GGGCAAGCTACCAAATCTT	CAACGCTTAATCGAGGAGAC
Traes_2DL_BB6F31152	CAGTACAACCTCGACGATTC	TGGCGGTCGATATTCTTTG
Traes_2DL_3040097A4	ATGGTGCCATGGAGATTCA	CCGGGACACTCTTTGTTCTA
Traes_2DL_A208876FE	CCCACATAGCTGTGAAGTTTG	GAGGAGGGTAGTTGGTGAAG
Traes_2DL_3BBD24259	ACTACAGCTCCTGCCAATAC	TCACGGATCACTTCCATGTT
Traes_2DL_0AB0ABFD5	GACTTCGGGCTCTACTTCTT	GAACACGCCGTTCCATATC
Traes_2DL_44552FCF2	ACGACATTGATGAGGATGGT	GTGCTTGATCGGTTCGATTAG
Traes_2DL_7B0056729	TTGCTATCTGGGTCGTTCTT	CCTTCTCAACCCAAGAGTCA
Traes_2DL_848E9C4A6	GAAGCCACTAGCAGGATCTAA	GTCACGTCAAGACACAAAGAC
Traes_2DL_0A96AAC5B	CCTCTTCGTGCTCATGATGT	GAGAGTTGTGACAGAAGCGT
Traes_2DL_F784FBAA3	CCGCAAAGCCTCTCCTAAG	GGACTCGTGGTCGACATTG
Traes_2DL_89A313AC3	GAACCTGCCGAATGTCTATC	GAGCATCAGTATTCCACCAC
Traes_2DL_8A90A6C4F	GTGGTCCAACAAAACCTTCATAG	TCATGGTGCCAATCCAGATA
Traes_2DL_B8483F711 (WRKY70)	ATGGTCGCGCGGATCTTC	TACACATGGGACGGATGGAGTA
Traes_2DL_14C8A084C (NPR1)	TCCACTTACGGAGATACAACG	TCTTCTCAGAGGATGTAATCGC
TaACT	CGCTGAGCCCCAACA	AAGACGGCAGCAGGATG
647B61E84	AAATATGGGTATGTTTCACGGAA	TATTGCTCCAGTGGAAGTTG
3B42FE767	CTCTTCTACGACGAGGAGGC	CGGCTCCTGGACACTCT
37D96CFC	CCAACTCCAGATATCAACAGTC	GTTCAACTGCTGCACTAGTT
B7ABC1CB9	TCATCCACAGTAGGTTGCA	CGAGTGTGACATGTAATGCC
07F08C844	ACTAGTTAATTTTGCATCTGGGT	CAAATCAACTGGAACAGACAATC
EDAEA1357	TGCTGCATCCTCCTCTC	AGAGGTTGAGCTCGTACTT
