# Supplementary material for: Identification and mapping of expressed genes associated with the 2DL QTL for fusarium head blight resistance in the wheat line Wuhan 1
Source: BMC Genet. 2019 May 21;20:47. doi: 10.1186/s12863-019-0748-6 (PMC6528218; doi:10.1186/s12863-019-0748-6)
Supplement: Supplementary file 3 — Linkage map for the Wuhan 1/Nyubai DH population. Genetic position of SNP markers in Wang et al. [44] and position of SNP and key SSR markers in IWGSC RefSeq v1.0 are also provided. Chr, chromosome; Pos, genetic position in cM; score, Best BLAST alignment score in RefSeq v1.0. (XLSX 889 kb) [file 12863_2019_748_MOESM3_ESM.xlsx]

## Sheet: Sheet1
			Wang et al. [44] Consensus Map			BLAST vs. IWGSC RefSeq v1.0
Locus name	Chr	Pos (cM)	Chr	Arm	Pos (cM)	Chr	Start	End	Score
wsnp_Ex_c10657_17376448	1A	0	1A	S	13.73	chr1A	1186962	1187162	396
Tdurum_contig42405_197	1A	2.00107	1A	S	13.73	.	.	.	.
Excalibur_c21176_117	1A	2.00107	.	.	.	chr1A	2477960	2478060	192
BS00047515_51	1A	2.00107	.	.	.	.	.	.	.
BS00071289_51	1A	2.00107	1A	.	13.73	chr1A	1669331	1669255	113
BS00026456_51	1A	2.00107	1A	S	16.73	chr1A	3118374	3118274	192
Excalibur_c11258_1700	1A	2.00107	1A	S	16.73	chr1A	2935504	2935404	200
Excalibur_c35316_154	1A	2.00107	1A	.	16.67	chr1A	2540768	2540669	167
wsnp_Ex_c12254_19574891	1A	3.0012	1A	S	16.73	chr1A	3386505	3386305	388
Ra_c23068_380	1A	4.00133	1A	.	0	chr1A	86238188	86238110	133
BS00108242_51	1A	4.00133	.	.	.	chr1A	6654476	6654576	192
BS00059422_51	1A	4.00133	1A	S	19.73	chr1A	3760678	3760778	192
Kukri_rep_c107703_432	1A	4.00133	.	.	.	chr1A	6338962	6339044	141
Ra_c2029_3163	1A	4.00133	1A	.	26.6	chr1A	4500589	4500689	192
BS00058867_51	1A	4.00133	1A	.	17.88	chr1A	6151108	6151008	200
BS00059424_51	1A	4.00133	1A	S	13.73	chr1A	3760700	3760800	192
gwm33a	1A	17.5785	.	.	.	.	.	.	.
BS00110709_51	1A	22.4128	1A	S	29.11	chr1A	11950603	11950503	192
RAC875_c22821_542	1A	22.4128	.	.	.	chr1A	12004014	12004114	200
BS00022270_51	1A	22.4128	1A	S	35.4	chr1A	11950637	11950537	192
Ex_c28368_426	1A	26.4213	1A	S	35.4	chr1A	12313303	12313203	200
Ku_c4823_673	1A	26.4213	1A	S	35.4	chr1A	12411432	12411332	184
Tdurum_contig42479_1254	1A	26.4213	.	.	.	chr1A	12504226	12504326	200
IACX9458	1A	26.4213	1A	.	35.65	chr1A	12592982	12592782	319
Excalibur_c25891_1402	1A	26.4213	1A	.	35.4	.	.	.	.
wsnp_Ex_c19717_28713417	1A	27.4215	1A	.	36.73	chr1A	13670762	13670649	226
RAC875_c20875_753	1A	27.4215	1A	.	36.16	chr1A	12590674	12590574	192
Jagger_rep_c10343_173	1A	27.4215	1A	S	36.16	chr1A	12585433	12585333	192
Jagger_c8952_378	1A	27.4215	.	.	.	chr1A	22633750	22633841	177
RAC875_c50463_808	1A	27.4215	.	.	.	chr1A	13569615	13569685	141
Kukri_rep_c113971_162	1A	27.4215	1A	.	38.11	chr1A	13663813	13663913	184
IAAV4132	1A	27.4215	1A	.	38.11	chr1A	13666867	13666961	149
BS00079071_51	1A	27.4215	1A	S	37.31	chr1A	13761806	13761906	200
BS00081682_51	1A	27.4215	1A	S	37.03	chr1A	13768049	13768149	192
RAC875_c23587_271	1A	27.4215	1A	S	37.03	chr1A	13768064	13767964	184
BS00081680_51	1A	27.4215	1A	S	37.03	chr1A	13767994	13768094	200
wsnp_Ex_c7252_12453079	1A	27.4215	1A	.	36.73	chr1A	13673971	13673771	393
Excalibur_c20777_315	1A	28.4216	1A	S	40.2	chr1A	208725302	208725202	200
BS00030948_51	1A	36.4909	.	.	.	chr1A	22611457	22611359	188
Ex_c3941_906	1A	38.492	1A	S	48.95	chr1A	23130943	23130843	192
Excalibur_c3941_537	1A	38.492	1A	S	48.95	chr1A	23131312	23131212	192
RAC875_c16820_419	1A	40.4931	1A	S	51.8	chr1A	27253499	27253566	135
Excalibur_c25050_372	1A	40.4931	1A	S	51.94	chr1A	27260788	27260888	192
wmc24a	1A	40.4931	.	.	.	.	.	.	.
Excalibur_c10689_254	1A	40.4931	1A	.	51.09	chr1A	27363107	27363007	192
Kukri_c13593_203	1A	40.4931	1A	.	53.72	chr1A	27392624	27392724	192
RAC875_c14926_589	1A	40.4931	1A	.	52.59	chr1A	28623706	28623775	131
Kukri_c22508_119	1A	42.4942	1A	S	53.62	chr1A	28757949	28757849	200
BS00011787_51	1A	42.4942	1A	S	53.62	chr1A	28757477	28757577	192
Kukri_rep_c102900_1715	1A	43.4943	1A	.	54.38	chr1A	29191677	29191777	168
GENE-0002_856	1A	44.4944	1A	S	55.18	chr1A	32087486	32087582	178
IACX1465	1A	44.4944	1A	S	59.13	chr1A	33375719	33375807	168
IACX1592	1A	44.4944	1A	S	62.04	chr1A	38729934	38730054	240
GENE-0507_285	1A	44.4944	1A	.	55.18	chr1A	31779976	31780069	165
BS00084022_51	1A	44.4944	.	.	.	chr1A	31781700	31781800	192
Excalibur_rep_c85213_146	1A	44.4944	.	.	.	chr1A	33228451	33228550	182
BS00029346_51	1A	44.4944	1A	.	60.72	chr1A	37501036	37501136	200
RAC875_c89908_105	1A	44.4944	1A	.	57.91	chr1A	38731790	38731890	200
Tdurum_contig13946_241	1A	44.4944	1A	S	56.81	chr1A	33372371	33372471	200
Tdurum_contig77289_179	1A	44.4944	1A	S	56.81	chr1A	33373212	33373112	176
Kukri_c82555_88	1A	44.4944	1A	S	56.81	chr1A	33375641	33375741	192
wsnp_Ex_c31983_40709607	1A	44.4944	1A	S	56.39	chr1A	32892831	32893031	391
Kukri_c46010_146	1A	44.4944	1A	S	56.39	chr1A	32893456	32893556	192
BobWhite_c4499_153	1A	44.4944	1A	.	55.18	chr1A	31779206	31779290	161
wsnp_BE586140A_Ta_2_1	1A	44.4944	1A	S	55.18	chr1A	31780928	31781048	232
RAC875_rep_c107325_644	1A	44.4944	1A	.	55.18	chr1A	30797057	30796957	184
CAP7_c2317_217	1A	46.4955	1A	S	56.1	chr1A	48786201	48786301	176
Excalibur_c75270_566	1A	46.4955	.	.	.	chr1A	41901148	41901048	190
tplb0032k01_549	1A	46.4955	.	.	.	chr1A	47800785	47800885	200
BS00022426_51	1A	46.4955	1A	S	65.44	chr1A	47806014	47806114	192
tplb0055o07_1820	1A	46.4955	.	.	.	chr1A	47825712	47825812	192
BobWhite_c7352_218	1A	46.4955	.	.	.	chr1A	47791715	47791615	200
BS00096724_51	1A	46.4955	.	.	.	chr1A	42511261	42511342	155
IAAV8987	1A	46.4955	.	.	.	chr1A	41875560	41875713	258
RAC875_c18749_87	1A	46.4955	.	.	.	chr1A	47587197	47587292	182
BS00022885_51	1A	46.4955	.	.	.	chr1A	42511387	42511487	184
Kukri_c3150_1519	1A	46.4955	.	.	.	chr1A	47824438	47824349	163
RAC875_c5544_4156	1A	46.4955	1A	S	70.1	chr1A	49287683	49287783	200
Kukri_rep_c104386_273	1A	46.4955	1A	S	70.1	chr1A	49287321	49287231	172
Kukri_c47852_121	1A	46.4955	1A	.	65.44	chr1A	43993605	43993505	176
RFL_Contig3232_1224	1A	46.4955	1A	S	65.44	chr1A	45797121	45797221	192
Kukri_rep_c107771_588	1A	46.4955	1A	.	65.44	chr1A	48726025	48725925	184
Kukri_c49776_192	1A	46.4955	1A	S	65.44	chr1A	47587375	47587275	192
Kukri_c23985_229	1A	46.4955	1A	S	65.44	chr1A	48978849	48978949	192
Kukri_c23985_166	1A	46.4955	1A	S	65.44	chr1A	48978786	48978886	200
BobWhite_c4646_119	1A	46.4955	1A	S	65.44	chr1A	49153534	49153634	198
Tdurum_contig5008_635	1A	46.4955	1A	S	65.44	chr1A	47791220	47791120	200
IACX5982	1A	46.4955	1A	S	65.44	chr1A	49153603	49153484	238
Excalibur_c47654_70	1A	46.4955	1A	S	65.44	chr1A	49097391	49097491	184
BS00110151_51	1A	46.4955	1A	S	65.44	chr1A	47213336	47213236	192
BS00067339_51	1A	46.4955	1A	.	65.44	chr1A	46236257	46236157	192
Tdurum_contig47183_205	1A	46.4955	1A	S	63.18	chr1A	42256268	42256168	200
Kukri_c29134_108	1A	46.4955	1A	.	57.91	chr1A	552473301	552473401	200
RAC875_c42365_265	1A	47.4956	1A	S	66.03	chr1A	49995368	49995269	192
RAC875_c42365_61	1A	47.4956	1A	S	70.1	chr1A	49998176	49998076	200
wsnp_Ex_c12117_19381492	1A	47.4956	.	.	.	chr1A	49529905	49529705	396
wsnp_Ex_c12117_19381493	1A	47.4956	1A	S	70.1	chr1A	49529904	49529704	396
Ra_c56967_900	1A	47.4956	1A	S	70.1	chr1A	49530363	49530463	200
RAC875_rep_c104986_200	1A	47.4956	1A	.	66.03	chr1A	49530657	49530557	161
wsnp_Ex_rep_c66980_65419811	1A	50.4992	1A	.	66.31	chr1A	54354767	54354909	280
wsnp_BE445121A_Ta_1_8	1A	50.4992	1A	S	66.31	chr1A	54353607	54353487	229
IAAV2888	1A	50.4992	1A	S	66.31	chr1A	54352424	54352337	174
IAAV5931	1A	50.4992	1A	S	66.88	chr1A	54022578	54022378	391
RAC875_c46269_387	1A	51.4994	1A	S	66.88	chr1A	57768485	57768585	192
RAC875_c37183_331	1A	52.4995	1A	S	68.83	chr1A	66893592	66893692	200
wsnp_CAP11_c23_61357	1A	52.4995	.	.	.	chr1A	64693235	64693035	398
wsnp_Ku_rep_c107796_93118214	1A	52.4995	1A	S	69.52	chr1A	73313141	73312941	341
IAAV4243	1A	52.4995	1A	S	68.83	chr1A	71087475	71087278	363
wsnp_Ex_c3253_5994376	1A	52.4995	.	.	.	chr1A	62615894	62615694	398
wsnp_Ex_c24686_33941368	1A	52.4995	1A	S	68.83	chr1A	66893742	66893542	398
wsnp_Ex_c2181_4089788	1A	52.4995	1A	S	68.83	chr1A	64597200	64597400	398
wsnp_Ex_c29914_38896441	1A	53.6108	1A	S	70.1	chr1A	76031015	76031214	394
BobWhite_c18773_75	1A	53.6108	1A	.	70.1	chr1A	82518256	82518352	184
BS00074517_51	1A	53.6108	.	.	.	chr1A	74443598	74443498	192
BS00067277_51	1A	55.6119	1A	S	70.1	chr1A	103316327	103316427	192
wsnp_Ex_c15383_23645972	1A	55.6119	.	.	.	chr1A	352861361	352861449	176
Tdurum_contig54929_517	1A	55.6119	.	.	.	chr1A	320223161	320223261	200
IAAV2709	1A	55.6119	1A	L	71.05	chr1A	333886454	333886587	244
Ra_c10580_1629	1A	55.6119	1A	L	70.79	chr1A	307705687	307705761	107
Kukri_c43730_841	1A	55.6119	1A	L	70.1	chr1A	353255406	353255306	192
GENE-0099_460	1A	55.6119	.	.	.	chr1A	301777024	301776929	182
GENE-0126_115	1A	55.6119	.	.	.	chr1A	353254748	353254840	171
JD_c49839_558	1A	55.6119	.	.	.	chr1A	323643082	323643015	135
Kukri_rep_c101022_1595	1A	55.6119	.	.	.	chr1A	121740803	121740703	200
RAC875_c45984_286	1A	55.6119	.	.	.	chr1A	324501532	324501632	192
RFL_Contig5001_386	1A	55.6119	.	.	.	chr1A	353914061	353914121	121
wsnp_Ex_c15188_23387754	1A	55.6119	.	.	.	chr1A	306112031	306111831	391
wsnp_JD_c28928_23159662	1A	55.6119	.	.	.	chr1A	355321915	355321764	302
BS00066336_51	1A	55.6119	1A	L	71.1	chr1A	345308515	345308615	192
IACX2325	1A	55.6119	1A	L	71.1	chr1A	356474628	356474509	230
wsnp_Ex_c44049_50205457	1A	55.6119	1A	L	71.1	chr1A	337677533	337677733	391
Ra_c272_1632	1A	55.6119	1A	L	71.1	chr1A	337009693	337009593	192
RAC875_c33300_141	1A	55.6119	1A	L	71.1	chr1A	354303730	354303829	198
Kukri_rep_c103147_745	1A	55.6119	1A	L	71.1	chr1A	356474597	356474497	192
GENE-0126_140	1A	55.6119	1A	L	71.1	chr1A	353254773	353254865	167
Tdurum_contig43360_1381	1A	55.6119	1A	.	70.79	chr1A	301197748	301197648	192
IAAV4916	1A	55.6119	1A	L	70.79	chr1A	301776617	301776416	377
IAAV3552	1A	55.6119	1A	L	70.79	chr1A	304037445	304037245	391
BS00022156_51	1A	55.6119	1A	.	70.79	chr1A	301197534	301197434	192
CAP7_c3885_73	1A	55.6119	1A	L	70.79	chr1A	305327619	305327719	192
BS00009866_51	1A	55.6119	1A	.	70.79	chr1A	309401727	309401634	163
IACX8300	1A	55.6119	1A	.	70.79	chr1A	309401590	309401778	285
BS00085851_51	1A	55.6119	1A	L	70.79	chr1A	309401734	309401634	192
RAC875_rep_c76047_63	1A	55.6119	1A	S	70.1	chr1A	101763930	101764029	176
wsnp_Ex_c8885_14842394	1A	55.6119	1A	L	70.1	chr1A	352173604	352173404	391
RAC875_c38417_246	1A	55.6119	1A	.	70.1	chr1A	358761757	358761657	200
Excalibur_rep_c111311_58	1A	55.6119	1A	.	70.1	chr1A	355730949	355731011	101
Excalibur_rep_c107489_168	1A	55.6119	1A	.	70.1	chr1A	355322025	355322125	192
Excalibur_c49588_76	1A	55.6119	1A	L	70.1	chr1A	368197787	368197852	123
Excalibur_c33881_618	1A	55.6119	1A	L	70.1	chr1A	355324349	355324249	200
wsnp_Ex_c50235_54588957	1A	55.6119	1A	S	70.1	chr1A	103319552	103319455	194
wsnp_Ex_c14733_22819350	1A	55.6119	1A	S	70.1	chr1A	100292629	100292829	391
tplb0032d09_1393	1A	55.6119	1A	S	70.1	chr1A	101377595	101377495	192
RAC875_c9965_354	1A	55.6119	1A	.	70.1	chr1A	103319455	103319519	129
IACX7921	1A	55.6119	1A	.	70.1	chr1A	259994642	259994441	353
IAAV7414	1A	55.6119	1A	S	70.1	chr1A	100292829	100292629	391
CAP11_c2984_419	1A	55.6119	1A	S	70.1	chr1A	102370473	102370373	200
BS00076668_51	1A	55.6119	1A	S	70.1	chr1A	101670395	101670495	192
BS00010643_51	1A	55.6119	.	.	.	chr1A	121740803	121740703	121
Ex_c17168_1216	1A	55.6119	.	.	.	chr1A	208711185	208711285	184
GENE-0458_254	1A	55.6119	.	.	.	chr1A	306109973	306110074	186
GENE-0486_187	1A	55.6119	.	.	.	chr1A	367872511	367872417	123
IACX872	1A	55.6119	.	.	.	chr1A	327528084	327527964	232
Ra_c2322_732	1A	55.6119	.	.	.	chr1A	301863624	301863724	200
RAC875_c31364_576	1A	55.6119	.	.	.	chr1A	324499309	324499211	163
RFL_Contig1563_1180	1A	55.6119	.	.	.	chr1A	168739932	168739832	192
wsnp_Ex_c21592_30743513	1A	55.6119	1A	L	71.48	chr1A	353255864	353255664	398
GENE-0071_115	1A	55.6119	1A	L	71.48	chr1A	355337211	355337111	168
wsnp_Ex_c8364_14095508	1A	55.6119	1A	L	71.1	chr1A	338843014	338842814	391
wsnp_Ex_c14866_22995097	1A	55.6119	1A	L	71.1	chr1A	343409113	343409313	391
wsnp_Ex_c44049_50205614	1A	55.6119	1A	L	71.1	chr1A	337677690	337677890	391
wsnp_Ex_c44049_50205904	1A	55.6119	1A	L	71.1	chr1A	337678122	337678266	288
wsnp_Ku_c3844_7053669	1A	55.6119	1A	.	71.1	chr1A	353253599	353253445	291
wsnp_Ex_c1374_2630830	1A	55.6119	1A	L	71.1	chr1A	352137763	352137606	310
BobWhite_c1488_504	1A	55.6119	1A	.	71.1	chr1A	362863041	362863141	200
RAC875_c68797_400	1A	55.6119	1A	L	71.1	chr1A	354934842	354934742	168
CAP8_c2843_226	1A	55.6119	1A	L	71.1	chr1A	356473856	356473956	192
CAP7_c3269_236	1A	55.6119	1A	L	71.1	chr1A	368198337	368198237	192
CAP12_c6266_298	1A	55.6119	1A	L	71.1	chr1A	354823563	354823463	192
CAP12_c6266_187	1A	55.6119	1A	.	71.1	chr1A	354823674	354823574	192
Excalibur_c13058_241	1A	55.6119	1A	.	71.05	chr1A	338595542	338595447	157
wsnp_Ku_rep_c71909_71634013	1A	55.6119	1A	L	70.79	chr1A	308813658	308813458	398
TA001042-0912	1A	55.6119	1A	.	70.79	chr1A	301197434	301197483	99.6
Kukri_c28532_103	1A	55.6119	1A	L	70.79	chr1A	304038559	304038659	200
wsnp_RFL_Contig2808_2585736	1A	55.6119	1A	.	70.79	chr1A	301776769	301776669	192
BS00031200_51	1A	55.6119	1A	L	70.79	chr1A	301782284	301782384	192
wsnp_Ex_c2178_4086161	1A	55.6119	1A	L	70.79	chr1A	305003239	305003427	364
wsnp_Ex_c1959_3692097	1A	55.6119	1A	L	70.79	chr1A	302628909	302628717	375
Tdurum_contig81558_272	1A	55.6119	1A	.	70.79	chr1A	308812811	308812911	192
Tdurum_contig43360_1592	1A	55.6119	1A	.	70.79	chr1A	301197537	301197437	184
RAC875_c49760_107	1A	55.6119	1A	L	70.79	chr1A	308210567	308210667	200
RAC875_c41581_176	1A	55.6119	1A	L	70.79	chr1A	305003377	305003277	184
Kukri_c609_328	1A	55.6119	1A	L	70.79	.	.	.	.
IACX10924	1A	55.6119	1A	.	70.79	chr1A	302628775	302628895	208
BS00095100_51	1A	55.6119	1A	L	70.79	chr1A	308572388	308572288	192
BobWhite_c478_1386	1A	55.6119	1A	.	70.62	.	.	.	.
BobWhite_c46349_402	1A	55.6119	1A	L	70.62	chr1A	354938418	354938514	184
wsnp_Ra_rep_c74936_72685894	1A	55.6119	1A	L	70.1	chr1A	353256307	353256442	220
wsnp_Ex_c3572_6533892	1A	55.6119	1A	L	70.1	chr1A	353625979	353625830	289
RAC875_c8515_653	1A	55.6119	1A	.	70.1	chr1A	362628630	362628730	192
RAC875_c55052_604	1A	55.6119	1A	.	70.1	chr1A	354522866	354522766	184
CAP8_rep_c7560_159	1A	55.6119	1A	.	70.1	chr1A	357065602	357065503	188
CAP11_c6014_160	1A	55.6119	1A	.	70.1	chr1A	365508800	365508700	192
wsnp_RFL_Contig1736_858448	1A	55.6119	1A	.	70.1	chr1A	101764713	101764613	192
wsnp_Ex_c7258_12461939	1A	55.6119	1A	.	70.1	chr1A	104218735	104218846	222
wsnp_Ex_c49829_54319220	1A	55.6119	1A	S	70.1	chr1A	101764563	101764763	391
wsnp_Ex_c14733_22819625	1A	55.6119	1A	S	70.1	chr1A	100292904	100293104	398
wsnp_BF478737A_Ta_2_1	1A	55.6119	1A	S	70.1	chr1A	99017549	99017463	157
Excalibur_c20133_87	1A	55.6119	1A	L	70.1	chr1A	298037447	298037347	192
BobWhite_c24113_529	1A	55.6119	1A	S	70.1	chr1A	100293054	100292954	200
GENE-0405_237	1A	55.6119	1A	.	70.79	chr1A	308572110	308572056	85.7
wmc469	1A	55.6119	.	.	.	.	.	.	.
wsnp_Ex_c41969_48673442	1A	55.6119	1A	.	71.1	chr1A	368826174	368826309	244
GENE-0436_569	1A	55.6119	.	.	.	chr1A	368828554	368828465	144
wsnp_Ex_c3906_7086162	1A	55.6119	1A	L	70.1	chr1A	368815771	368815972	377
RAC875_c39125_365	1A	55.6119	1A	L	70.1	chr1A	368815922	368815821	178
wmc183	1A	55.6119	.	.	.	.	.	.	.
Ex_c6765_2118	1A	55.6119	1A	.	70.1	chr1A	369085792	369085693	179
Tdurum_contig62552_256	1A	55.6119	.	.	.	chr1A	370097458	370097358	200
wsnp_Ex_c4605_8240189	1A	55.6119	1A	L	71.48	chr1A	370106627	370106519	210
Tdurum_contig48416_335	1A	55.6119	1A	L	71.48	chr1A	369502435	369502335	200
RAC875_c25799_457	1A	55.6119	1A	L	71.1	chr1A	381314871	381314771	192
wsnp_Ku_c4413_8008008	1A	55.6119	1A	L	70.1	chr1A	377427767	377427967	398
wsnp_Ex_c6817_11762714	1A	55.6119	1A	L	70.1	chr1A	382745165	382745297	248
wsnp_Ex_c4605_8239915	1A	55.6119	1A	.	70.1	chr1A	370107177	370107055	228
BS00077199_51	1A	55.6119	1A	L	70.1	chr1A	375475003	375474903	200
wsnp_Ex_rep_c66562_64849366	1A	55.6119	1A	L	74.78	chr1A	385899345	385899545	398
wsnp_Ex_rep_c101414_86780996	1A	55.6119	1A	L	74.78	chr1A	370107507	370107307	398
GENE-0283_330	1A	55.6119	1A	.	72.61	chr1A	388159727	388159827	192
wsnp_Ra_c24776_34331660	1A	55.6119	1A	.	71.1	chr1A	376869884	376869684	383
wsnp_Ku_c47386_53862969	1A	55.6119	1A	.	71.1	chr1A	376139790	376139940	299
wsnp_Ex_c5543_9763520	1A	55.6119	1A	.	71.1	chr1A	376145201	376145351	291
wsnp_Ex_c35563_43690084	1A	55.6119	1A	L	71.1	chr1A	377428003	377427876	246
wsnp_Ex_c25628_34888439	1A	55.6119	1A	L	71.1	chr1A	380973362	380973561	383
RAC875_c31168_238	1A	55.6119	1A	L	71.1	chr1A	382229717	382229617	192
Kukri_c12165_1148	1A	55.6119	1A	.	71.1	chr1A	372640068	372639992	153
GENE-0235_245	1A	55.6119	1A	.	71.1	chr1A	381316704	381316649	103
GENE-0053_224	1A	55.6119	1A	L	71.1	chr1A	370093248	370093349	186
Excalibur_rep_c107144_405	1A	55.6119	1A	.	71.1	chr1A	376139911	376139811	200
wsnp_Ex_rep_c103087_88124573	1A	55.6119	1A	L	70.1	chr1A	369697771	369697971	398
BS00021878_51	1A	55.6119	1A	.	70.1	chr1A	370107456	370107357	182
Kukri_c29668_338	1A	55.6119	1A	.	70.1	chr1A	376144563	376144629	133
GENE-0446_243	1A	55.6119	1A	.	70.1	chr1A	387523498	387523595	155
wmc630d	1A	55.6119	.	.	.	.	.	.	.
barc209	1A	55.6119	.	.	.	.	.	.	.
JD_c63991_766	1A	55.6119	1A	L	71.05	chr1A	438300748	438300848	200
Ex_c36987_538	1A	55.6119	1A	.	69.87	chr1A	435566451	435566551	176
Ex_c12571_1531	1A	55.6119	.	.	.	chr1A	403380095	403380168	147
GENE-0092_312	1A	55.6119	.	.	.	chr1A	418043136	418043198	85.7
GENE-0468_115	1A	55.6119	.	.	.	chr1A	398477520	398477590	103
Kukri_s100897_109	1A	55.6119	.	.	.	.	.	.	.
RFL_Contig345_777	1A	55.6119	.	.	.	chr1A	436423771	436423671	192
JD_c17158_393	1A	55.6119	1A	L	73.98	chr1A	461338027	461338127	192
Kukri_c23350_433	1A	55.6119	1A	L	73.48	chr1A	434873738	434873819	155
wsnp_Ex_rep_c66846_65240088	1A	55.6119	1A	L	73.3	chr1A	441236034	441235885	289
BobWhite_c30109_240	1A	55.6119	1A	L	73.1	chr1A	420382109	420382183	141
wsnp_Ex_c14361_22341570	1A	55.6119	1A	L	71.1	chr1A	438308713	438308542	325
wsnp_Ex_c10257_16825240	1A	55.6119	1A	L	69.87	chr1A	436423139	436422939	391
Tdurum_contig42129_2640	1A	55.6119	.	.	.	chr1A	394257712	394257812	200
Ex_c81067_195	1A	55.6119	.	.	.	chr1A	438296856	438296768	176
Excalibur_c28678_478	1A	55.6119	.	.	.	chr1A	412031071	412031155	153
Excalibur_c33567_363	1A	55.6119	.	.	.	chr1A	427819491	427819591	200
IAAV7862	1A	55.6119	.	.	.	chr1A	418058419	418058230	377
IACX592	1A	55.6119	.	.	.	chr1A	428546973	428546853	232
Kukri_c8332_120	1A	55.6119	.	.	.	chr1A	396467217	396467118	176
Kukri_c8397_524	1A	55.6119	.	.	.	chr1A	402942425	402942525	176
RAC875_c12847_2362	1A	55.6119	.	.	.	chr1A	413784115	413784015	192
RAC875_c27993_1690	1A	55.6119	.	.	.	chr1A	425256784	425256684	192
RAC875_c5081_756	1A	55.6119	.	.	.	chr1A	415584767	415584839	137
RAC875_rep_c116534_296	1A	55.6119	.	.	.	.	.	.	.
GENE-0505_148	1A	55.6119	.	.	.	chr1A	441764972	441765072	192
Tdurum_contig25641_409	1A	55.6119	.	.	.	chr1A	426888861	426888961	200
RAC875_c8662_917	1A	55.6119	.	.	.	chr1A	406190814	406190914	176
Kukri_c20672_360	1A	55.6119	1A	L	74.29	chr1A	454333658	454333758	192
Jagger_c1403_60	1A	55.6119	1A	L	73.98	chr1A	461047747	461047843	194
TA002594-0782	1A	55.6119	1A	.	73.48	chr1A	430179952	430180001	99.6
IACX219	1A	55.6119	1A	L	73.48	chr1A	436431332	436431212	232
TA004725-0348	1A	55.6119	1A	L	71.05	chr1A	397773588	397773539	99.6
RFL_Contig530_2305	1A	55.6119	1A	L	71.05	chr1A	424803836	424803936	192
IAAV7203	1A	56.612	1A	L	71.48	chr1A	462435277	462435477	369
BS00016654_51	1A	56.612	.	.	.	chr1A	463288484	463288388	192
Excalibur_c13183_128	1A	56.612	.	.	.	chr1A	474189225	474189325	200
Excalibur_c56097_168	1A	56.612	.	.	.	chr1A	473633926	473633856	141
RAC875_c21625_246	1A	56.612	.	.	.	chr1A	473630864	473630964	200
Ra_c58315_265	1A	56.612	1A	L	76.14	chr1A	473637106	473637206	184
Kukri_c10453_875	1A	56.612	1A	.	76.14	chr1A	471698401	471698499	172
wsnp_Ku_c4018_7333828	1A	56.612	1A	L	71.48	chr1A	462434880	462434680	391
wsnp_Ex_c572_1138770	1A	56.612	1A	L	71.48	chr1A	462435046	462434846	398
Kukri_c22434_513	1A	56.612	1A	L	71.48	chr1A	462434454	462434553	190
wsnp_Ex_c572_1138503	1A	56.612	1A	L	71.1	chr1A	462435313	462435113	398
IAAV9050	1A	56.612	.	.	.	chr1A	463400816	463400665	285
RAC875_c23442_221	1A	56.612	.	.	.	chr1A	463822284	463822184	200
TA003238-0490	1A	56.612	.	.	.	chr1A	463220210	463220159	103
RAC875_c23158_301	1A	56.612	1A	.	76.7	chr1A	473416556	473416656	192
BS00033469_51	1A	56.612	1A	L	76.14	chr1A	473034683	473034583	200
wsnp_Ex_c56097_58352130	1A	56.612	1A	.	76.14	chr1A	473631016	473630892	232
RAC875_c41275_131	1A	56.612	1A	.	76.14	chr1A	474192397	474192489	184
wsnp_Ra_c2895_5488879	1A	56.612	1A	L	71.48	chr1A	462433965	462433808	313
wsnp_Ex_c572_1138339	1A	56.612	1A	L	71.48	chr1A	462435477	462435277	398
Ra_c2895_591	1A	56.612	1A	L	71.48	chr1A	462435832	462435741	182
gwm135a	1A	57.8027	.	.	.	.	.	.	.
RFL_Contig4231_575	1A	57.8027	1A	L	78.33	chr1A	488070159	488070259	200
wsnp_Ra_c16080_24638622	1A	57.8027	1A	L	78.36	chr1A	487732246	487732446	391
RAC875_c38916_66	1A	57.8027	1A	.	78.33	chr1A	487563665	487563765	176
Excalibur_c34697_831	1A	58.8028	1A	.	79.19	chr1A	491150300	491150400	176
Ra_c4159_2716	1A	58.8028	1A	.	78.2	chr1A	490520958	490521058	192
wsnp_JD_c722_1080592	1A	58.8028	.	.	.	chr1A	490520812	490520641	333
BS00021714_51	1A	58.8028	1A	L	78.33	chr1A	490087945	490087845	192
BS00092585_51	1A	58.8028	.	.	.	chr1A	493820053	493819953	192
wsnp_Ex_rep_c68857_67737959	1A	58.8028	1A	L	79.19	chr1A	494446764	494446883	238
wsnp_Ex_c21336_30465618	1A	58.8028	1A	L	79.19	chr1A	492124059	492123859	398
RAC875_c23081_141	1A	58.8028	1A	L	79.19	chr1A	491130234	491130134	192
BobWhite_c12568_900	1A	58.8028	1A	L	79.19	chr1A	491149168	491149068	200
Ex_c16529_304	1A	58.8028	1A	L	79.19	chr1A	494448114	494448214	192
BS00032112_51	1A	58.8028	1A	L	79.19	chr1A	494446871	494446959	168
Ex_c105443_895	1A	58.8028	1A	.	79.19	chr1A	494450006	494449914	178
IACX11338	1A	58.8028	1A	L	78.33	chr1A	492807767	492807568	373
GENE-0410_71	1A	58.8028	1A	.	78.33	chr1A	493210468	493210568	145
Kukri_c25215_124	1A	58.8028	1A	.	79.46	chr1A	492126538	492126438	192
Excalibur_rep_c110246_86	1A	58.8028	1A	L	79.19	chr1A	494446833	494446764	139
wsnp_Ex_c21193_30320134	1A	58.8028	1A	.	79.19	chr1A	491149018	491149218	398
BobWhite_c7337_717	1A	65.9212	.	.	.	chr1A	512658608	512658708	192
Tdurum_contig29616_55	1A	65.9212	.	.	.	chr1A	512658653	512658553	200
Kukri_c67383_102	1A	77.2209	1A	.	95.2	chr1A	530204152	530204052	200
BS00062876_51	1A	77.2209	1A	.	95.2	chr1A	529788878	529788778	200
wsnp_Ra_c11594_18777085	1A	77.2209	1A	L	95.2	chr1A	530236330	530236530	375
CAP7_c1891_230	1A	77.2209	1A	L	95.2	chr1A	530177183	530177119	121
wsnp_Ex_rep_c68493_67320068	1A	77.2209	1A	.	95.55	chr1A	530211783	530211717	133
BS00009808_51	1A	77.2209	1A	L	95.31	chr1A	530232630	530232729	182
wsnp_Ex_rep_c68085_66839109	1A	77.2209	1A	L	95.2	chr1A	530215056	530214953	206
wsnp_Ex_c43228_49605281	1A	77.2209	1A	L	95.2	chr1A	530173658	530173858	398
BS00034278_51	1A	77.2209	1A	L	95.55	chr1A	530173382	530173462	161
RFL_Contig4781_1792	1A	77.2209	1A	L	95.47	chr1A	530173184	530173284	192
RAC875_c8482_160	1A	77.2209	1A	.	95.2	chr1A	530213579	530213666	167
wsnp_Ex_c3258_6004611	1A	77.2209	1A	L	95.2	chr1A	530233364	530233251	218
RAC875_c10083_800	1A	80.2549	.	.	.	chr1A	531237181	531237281	184
wsnp_BG263358A_Ta_2_3	1A	80.2549	1A	L	101.19	chr1A	531643156	531643276	215
IACX1873	1A	80.2549	.	.	.	chr1A	532251721	532251841	240
wsnp_BG263358A_Ta_2_1	1A	80.2549	1A	.	96.84	chr1A	531643033	531643139	212
IACX7716	1A	80.2549	1A	.	96.68	chr1A	531230712	531230840	216
GENE-0527_92	1A	80.2549	1A	L	96.68	chr1A	531605184	531605284	192
wsnp_Ex_c5060_8985678	1A	80.2549	1A	L	96.3	chr1A	531682621	531682423	379
BobWhite_c96_170	1A	80.2549	1A	L	96.3	chr1A	531682471	531682571	200
Excalibur_c1066_303	1A	84.3041	1A	L	102.32	chr1A	534262751	534262851	192
wsnp_CAP7_c3472_1623955	1A	84.3041	1A	.	102.32	chr1A	534265650	534265461	369
RAC875_c102343_204	1A	84.3041	1A	L	102.62	chr1A	534271908	534272008	194
BS00009104_51	1A	84.3041	1A	L	102.32	chr1A	534265511	534265611	192
F076R190	1A	84.3041	.	.	.	.	.	.	.
F064R391	1A	84.3041	.	.	.	.	.	.	.
BS00022396_51	1A	84.3041	1A	L	102.92	chr1A	535434648	535434548	200
Kukri_c57770_705	1A	84.3041	1A	.	102.92	chr1A	535079350	535079263	174
BS00110130_51	1A	84.3041	1A	L	102.92	chr1A	535027855	535027955	200
wsnp_BG606986A_Ta_2_1	1A	84.3041	1A	L	102.92	chr1A	535315071	535314951	232
RAC875_rep_c102893_780	1A	84.3041	1A	L	102.92	chr1A	535064168	535064268	200
wsnp_BG606986A_Ta_2_4	1A	84.3041	1A	.	102.92	chr1A	535314841	535314723	228
BS00088350_51	1A	84.3041	1A	L	102.92	chr1A	535314731	535314807	145
BS00022848_51	1A	86.3052	1A	L	104.82	chr1A	536665425	536665325	200
wsnp_Ra_c22110_31550370	1A	86.3052	1A	L	105.74	chr1A	537538170	537538370	391
RAC875_c56690_320	1A	86.3052	1A	L	105.26	chr1A	536958715	536958615	192
Excalibur_c47013_1503	1A	86.3052	1A	L	104.82	chr1A	536963457	536963557	200
RAC875_c120509_133	1A	86.3052	1A	L	105.74	chr1A	537355934	537356034	200
BS00073413_51	1A	86.3052	1A	.	105.74	chr1A	537082477	537082577	200
GENE-0069_468	1A	87.3154	1A	L	105.74	chr1A	537974312	537974212	192
BobWhite_c23632_322	1A	87.3154	1A	L	105.74	chr1A	539762835	539762761	141
RAC875_c23168_480	1A	87.3154	1A	L	105.74	chr1A	537964999	537965097	196
Excalibur_c22768_811	1A	88.3257	1A	L	105.74	chr1A	540056637	540056737	184
Tdurum_contig21114_255	1A	88.3257	1A	L	105.74	chr1A	539899967	539900067	200
wsnp_RFL_Contig3542_3718200	1A	88.3257	1A	.	105.74	chr1A	540050658	540050758	184
wsnp_BE444305A_Td_2_1	1A	88.3257	1A	.	105.74	chr1A	540050768	540050648	240
Kukri_c7119_392	1A	88.3257	1A	L	105.74	chr1A	540051187	540051121	125
BS00085366_51	1A	90.3267	1A	.	107.67	chr1A	541632908	541632806	149
BobWhite_c41272_159	1A	90.3267	1A	L	108.06	chr1A	542825389	542825289	192
BS00095510_51	1A	90.3267	1A	L	110.68	chr1A	543961391	543961491	200
RFL_Contig5334_831	1A	90.3267	1A	.	108.17	chr1A	541990709	541990809	200
BS00068391_51	1A	90.3267	1A	.	108.17	chr1A	543634677	543634577	192
Tdurum_contig96086_74	1A	90.3267	1A	L	108.06	chr1A	542825359	542825259	184
wsnp_BE443588A_Ta_2_2	1A	90.3267	1A	L	108.06	chr1A	542136675	542136795	237
GENE-0033_233	1A	90.3267	1A	L	108.06	chr1A	542003186	542003086	200
Kukri_rep_c115111_251	1A	90.3267	1A	.	107.67	chr1A	541470098	541469998	192
wsnp_Ex_rep_c102067_87314043	1A	90.3267	1A	L	107.66	chr1A	541468867	541468667	388
RAC875_c12348_720	1A	90.3267	1A	L	107.66	chr1A	541632776	541632676	192
wsnp_Ex_c28900_37982485	1A	90.3267	1A	L	105.74	chr1A	542000133	541999933	391
RFL_Contig5334_1969	1A	90.3267	1A	L	108.06	chr1A	541991847	541991947	192
wsnp_BE443588A_Ta_2_1	1A	90.3267	1A	L	108.06	chr1A	542136582	542136702	240
IAAV7172	1A	90.3267	1A	.	108.06	chr1A	542438727	542438527	391
Excalibur_c26688_138	1A	90.3267	1A	.	108.06	chr1A	542438577	542438677	192
Tdurum_contig56158_60	1A	90.3267	1A	L	107.67	chr1A	541631306	541631406	192
BobWhite_c22134_398	1A	91.3269	1A	.	108.72	chr1A	544171125	544171025	151
BS00078085_51	1A	91.3269	1A	L	110.68	chr1A	544055625	544055725	200
BS00070581_51	1A	91.3269	.	.	.	chr1A	544170053	544169953	168
BS00070580_51	1A	91.3269	1A	L	111.55	chr1A	544170185	544170085	192
wsnp_CAP8_c4785_2322876	1A	91.3269	1A	L	111.14	chr1A	544054645	544054811	325
BS00023935_51	1A	91.3269	1A	L	108.17	chr1A	544054795	544054695	192
wsnp_CAP11_c1815_982483	1A	91.3269	1A	L	110.68	chr1A	544054361	544054550	372
F366R416	1A	92.5176	.	.	.	.	.	.	.
RAC875_c67771_805	1A	92.5176	1A	.	107.84	chr1A	544376642	544376742	192
Kukri_c37586_56	1A	92.5176	.	.	.	chr1A	547238555	547238481	111
Excalibur_c63671_90	1A	92.5176	1A	L	111.55	chr1A	547301056	547300966	180
wsnp_JD_c13024_13129681	1A	92.5176	1A	L	110.92	chr1A	546036975	546037175	388
Tdurum_contig75762_406	1A	92.5176	1A	L	110.92	chr1A	546037125	546037025	184
Tdurum_contig75762_377	1A	92.5176	1A	L	110.92	chr1A	546037154	546037054	192
JD_c13024_360	1A	92.5176	1A	L	110.92	chr1A	546037054	546037154	192
IAAV3650	1A	92.5176	1A	L	110.92	chr1A	546036376	546036176	349
Ra_c29200_300	1A	92.5176	1A	L	110.68	chr1A	546044433	546044533	192
BS00036104_51	1A	92.5176	1A	L	110.68	chr1A	545890985	545891085	192
wsnp_Ex_c1359_2604298	1A	92.5176	1A	L	110.68	chr1A	546044524	546044324	388
RAC875_c60162_206	1A	92.5176	1A	L	110.68	chr1A	545891354	545891454	192
Kukri_c18274_551	1A	92.5176	1A	.	110.68	chr1A	546042740	546042640	192
Excalibur_c54842_340	1A	92.5176	1A	L	110.68	chr1A	546212924	546213024	200
BS00023203_51	1A	92.5176	1A	L	108.72	chr1A	544378341	544378441	200
TA005289-1104	1A	92.5176	1A	L	107.93	chr1A	544202656	544202705	99.6
RAC875_c41993_582	1A	92.5176	1A	L	107.93	chr1A	544365144	544365205	115
wsnp_Ku_c3804_6986527	1A	92.5176	1A	L	111.55	chr1A	547255392	547255542	285
RAC875_c60162_129	1A	92.5176	1A	L	110.92	chr1A	545891277	545891377	200
BobWhite_c24825_349	1A	92.5176	1A	L	110.92	chr1A	545888549	545888481	129
BS00037976_51	1A	92.5176	1A	L	109.27	chr1A	544391430	544391506	153
tplb0059d21_1032	1A	92.5176	1A	L	108.72	chr1A	544374305	544374224	155
wsnp_Ex_c28149_37293173	1A	94.5186	1A	L	130.09	chr1A	547966088	547965888	396
wsnp_Ex_c28149_37293117	1A	94.5186	1A	L	130.09	chr1A	547966105	547965944	318
Ku_c3523_1959	1A	94.5186	1A	L	115.72	chr1A	547964055	547963976	159
Excalibur_c40808_585	1A	94.5186	.	.	.	chr1A	548405328	548405236	161
RFL_Contig399_859	1A	95.5497	.	.	.	chr1A	549420344	549420416	145
RFL_Contig1493_657	1A	95.5497	1A	L	113.19	chr1A	548944558	548944493	131
wmc673e	1A	101.754	.	.	.	.	.	.	.
BS00066212_51	1A	103.004	1A	L	113.77	chr1A	551050619	551050719	170
gwm497b	1A	103.004	.	.	.	.	.	.	.
Excalibur_rep_c110054_341	1A	104.224	1A	L	115.39	chr1A	551462819	551462919	192
Ra_c5683_1762	1A	104.224	1A	L	115.39	chr1A	551461746	551461646	200
BobWhite_c20553_568	1A	104.224	1A	.	115.39	chr1A	551321011	551321111	200
Kukri_c1984_1024	1A	105.234	1A	.	111.55	chr1A	553540707	553540789	165
wsnp_Ex_c19353_28290651	1A	105.234	1A	L	115.39	chr1A	551532371	551532171	398
wsnp_Ex_c19353_28290393	1A	105.234	1A	L	115.39	chr1A	551532629	551532429	398
tplb0031l06_747	1A	105.234	1A	L	115.39	chr1A	551532221	551532321	200
Kukri_c47131_569	1A	105.234	1A	L	115.39	chr1A	551532479	551532579	200
RAC875_rep_c112241_279	1A	105.234	1A	L	111.55	chr1A	553706817	553706917	200
JD_c285_1438	1A	105.234	1A	.	115.39	chr1A	551484556	551484469	174
Kukri_c1984_1555	1A	105.234	1A	L	111.55	chr1A	553541647	553541747	192
Jagger_c6772_80	1A	126.658	1A	L	128.74	chr1A	564392698	564392598	192
wsnp_Ku_rep_c109724_94227136	1A	126.658	1A	L	125.17	chr1A	564302535	564302428	214
Excalibur_c1936_1072	1A	128.679	1A	.	113.19	chr1A	564749371	564749271	200
Kukri_c44895_139	1A	128.679	1A	.	115.72	chr1A	564749742	564749824	165
Kukri_c35030_266	1A	128.679	1A	L	113.45	chr1A	564761223	564761323	192
Kukri_c44895_88	1A	128.679	1A	.	113.77	chr1A	564749691	564749791	200
RAC875_c36980_161	1A	132.728	1A	.	130.14	chr1A	566477876	566477958	149
BobWhite_c19182_280	1A	133.739	1A	L	130.09	chr1A	566480220	566480121	200
Kukri_c16271_397	1A	133.739	1A	L	133.3	chr1A	566478243	566478143	192
BobWhite_c10542_777	1A	133.739	1A	L	130.09	chr1A	566602411	566602344	135
wsnp_CAP11_rep_c7847_3468669	1A	133.739	.	.	.	chr1A	566565097	566564936	283
BobWhite_c15256_225	1A	133.739	1A	L	130.09	chr1A	566492291	566492391	200
Kukri_c16271_544	1A	133.739	1A	L	130.09	chr1A	566478096	566477996	192
wsnp_JD_rep_c49006_33254974	1A	134.739	1A	L	115.72	chr1A	568012852	568012730	244
RAC875_rep_c71093_1070	1A	134.739	1A	L	130.94	chr1A	568012770	568012852	165
RAC875_c11613_469	1A	134.739	1A	.	130.33	.	.	.	.
RAC875_c59190_384	1A	134.739	1A	L	130.09	chr1A	568111437	568111522	163
BS00079087_51	1A	134.739	1A	L	130.09	chr1A	568013259	568013325	133
tplb0021i12_383	1A	134.739	1A	L	113.77	chr1A	568025559	568025659	200
Kukri_c24753_460	1A	135.759	1A	.	130.33	chr1A	568110760	568110840	153
Excalibur_c73970_243	1A	135.759	1A	L	130.09	chr1A	568017159	568017259	184
wmc254	1A	135.759	.	.	.	.	.	.	.
CAP7_c490_123	1A	138.261	1A	.	133.15	chr1A	569133555	569133655	192
wsnp_Ex_c41553_48351921	1A	140.303	.	.	.	chr1A	570861651	570861451	398
wsnp_Ex_c3264_6017750	1A	140.303	1A	L	131.42	chr1A	571580252	571580052	398
BobWhite_c6820_199	1A	140.303	1A	L	131.42	chr1A	571580102	571580202	200
wsnp_Ku_c816_1684613	1A	140.303	1A	L	130.09	chr1A	571291469	571291669	391
TA001430-0733	1A	140.303	1A	.	130.09	chr1A	570273240	570273289	99.6
BobWhite_c37358_208	1A	140.303	1A	L	115.72	chr1A	571788193	571788093	192
BobWhite_c44164_402	1A	140.303	1A	L	113.81	chr1A	572020346	572020446	192
CAP12_c3758_112	1A	140.303	1A	L	113.77	chr1A	571789688	571789591	186
Excalibur_c16947_81	1A	141.314	1A	L	127.73	chr1A	570449967	570449906	115
Excalibur_c16947_114	1A	141.314	1A	L	130.09	chr1A	570449967	570449873	188
wsnp_Ra_c19637_28840370	1A	141.314	1A	L	127.73	chr1A	570449209	570449026	357
TA003411-0583	1A	141.314	1A	.	127.73	chr1A	570426190	570426239	99.6
Excalibur_c88792_93	1A	142.314	1A	L	133.15	chr1A	574338358	574338458	184
wsnp_JD_c6664_7807201	1A	142.314	1A	L	134.63	chr1A	574935551	574935747	383
BobWhite_c11692_148	1A	142.314	1A	L	134.55	chr1A	573060793	573060693	198
RAC875_c9386_358	1A	142.314	1A	.	133.15	chr1A	574356835	574356735	176
GENE-3098_53	1A	142.314	1A	.	133.3	chr1A	573332355	573332457	167
wsnp_Ex_c10631_17340809	1A	142.314	1A	L	133.15	chr1A	574356658	574356844	371
RFL_Contig3683_1784	1A	142.314	1A	L	133.15	chr1A	574338242	574338142	200
wmc59a	1A	143.519	.	.	.	.	.	.	.
RAC875_c1599_342	1A	143.519	1A	.	134.25	chr1A	575363705	575363805	192
IAAV4820	1A	143.519	1A	L	134.25	chr1A	575215721	575215921	385
BS00022824_51	1A	147.568	1A	L	137.69	chr1A	577474264	577474164	200
Ku_c23222_204	1A	151.659	.	.	.	chr1A	581830275	581830181	165
wsnp_Ex_c3201_5910659	1A	151.659	.	.	.	chr1A	579299239	579299439	396
Ra_c1295_635	1A	151.659	.	.	.	chr1A	581830275	581830181	180
CAP11_c1500_171	1A	151.659	.	.	.	chr1A	581543360	581543260	200
Excalibur_c27873_84	1A	151.659	.	.	.	chr1A	581830690	581830619	143
wsnp_Ex_c11939_19147602	1A	151.659	.	.	.	chr1A	581585593	581585792	321
RAC875_c68350_61	1A	151.659	1A	.	137.12	.	.	.	.
Ku_c23222_221	1A	151.659	.	.	.	chr1A	581830264	581830164	200
wsnp_Ex_c48407_53323483	1A	151.659	1A	L	139.74	chr1A	579864880	579864728	295
wsnp_Ra_c6891_11974621	1A	151.659	.	.	.	chr1A	581585520	581585720	393
RAC875_c1295_1603	1A	151.659	1A	L	140.93	chr1A	581829005	581828905	192
wsnp_Ex_c11939_19147790	1A	151.659	1A	L	139.74	chr1A	581585780	581585980	391
BS00011521_51	1A	151.659	1A	L	139.74	chr1A	579830542	579830642	192
Kukri_c310_1953	1A	151.659	1A	L	139.74	chr1A	580424801	580424901	200
Ku_c20664_262	1A	151.659	1A	.	140.93	chr1A	580942452	580942552	200
BobWhite_c12305_959	1A	151.659	1A	L	140.93	chr1A	581438886	581438986	192
Tdurum_contig30426_261	1A	151.659	1A	.	140.93	chr1A	581829045	581828949	145
BS00107935_51	1A	151.659	1A	L	140.93	chr1A	581829047	581828947	192
Tdurum_contig84252_155	1A	151.659	1A	L	139.93	chr1A	580496917	580496817	184
RAC875_c52947_84	1A	151.659	1A	L	139.93	chr1A	580495816	580495916	192
Kukri_c65610_572	1A	151.659	1A	.	139.93	chr1A	580496817	580496917	192
wsnp_Ex_c1557_2973321	1A	151.659	1A	L	139.74	chr1A	581830690	581830564	249
GENE-0171_87	1A	151.659	1A	.	139.74	chr1A	580188083	580188170	120
wsnp_Ex_c3201_5910642	1A	151.659	1A	L	137.12	chr1A	579299222	579299422	388
wsnp_Ex_rep_c66872_65273203	1A	152.659	1A	.	141.53	chr1A	582418475	582418377	188
wsnp_Ex_rep_c69932_68893867	1A	152.659	1A	.	141.53	chr1A	582426142	582426240	196
wsnp_Ex_rep_c66872_65273904	1A	153.659	1A	L	140.93	chr1A	582417310	582417183	251
Kukri_c19837_432	1A	153.659	1A	L	141.56	chr1A	582708576	582708476	192
wsnp_Ku_rep_c69362_68705297	1A	153.659	1A	L	141.53	chr1A	582419684	582419501	365
wsnp_JD_rep_c65095_41464278	1A	153.659	1A	L	141.53	chr1A	582424432	582424546	220
Excalibur_c85499_232	1A	153.659	1A	.	140.93	chr1A	582219427	582219327	200
wsnp_Ex_c15377_23637176	1A	154.669	1A	L	142.31	chr1A	583291026	583291226	383
wsnp_Ex_rep_c103474_88421290	1A	154.669	1A	.	142.31	chr1A	582865425	582865290	259
IAAV6100	1A	154.669	1A	.	142.31	chr1A	582865290	582865425	262
RAC875_rep_c71278_345	1A	154.669	.	.	.	chr1A	582865150	582865050	200
wsnp_Ex_c36911_44767554	1A	154.669	1A	L	142.31	chr1A	582867788	582867988	391
CAP12_rep_c5332_341	1A	155.7	.	.	.	chr1A	584509620	584509720	192
Tdurum_contig13681_286	1A	159.791	.	.	.	chr1A	588297233	588297333	192
Tdurum_contig13681_232	1A	159.791	.	.	.	chr1A	588297179	588297279	192
Kukri_rep_c104959_641	1A	159.791	.	.	.	chr1A	588298884	588298803	155
Tdurum_contig97527_318	1A	159.791	.	.	.	chr1A	588298754	588298854	192
RAC875_c39312_272	1A	159.791	.	.	.	chr1A	588302770	588302721	99.6
Kukri_c67939_649	1A	159.791	.	.	.	chr1A	588302297	588302396	200
RAC875_rep_c71921_672	1A	160.801	1A	.	155.8	chr1A	591929692	591929774	149
RFL_Contig2961_1806	1A	160.801	1A	.	155.8	chr1A	591612658	591612561	194
CAP11_c5573_163	1A	160.801	1A	L	154.06	chr1A	591611389	591611489	192
CAP11_c1115_150	1A	160.801	.	.	.	chr1A	591153658	591153615	87.7
RAC875_c85550_73	1A	160.801	1A	L	155.8	chr1A	591147452	591147552	184
RAC875_c20823_707	1A	160.801	1A	.	155.8	chr1A	591953108	591953208	184
Excalibur_c65931_377	1A	160.801	1A	L	153.71	chr1A	590549985	590549918	135
BobWhite_c17416_426	1A	160.801	.	.	.	.	.	.	.
RFL_Contig4538_484	1A	160.801	.	.	.	chr1A	592310445	592310545	184
BobWhite_c66315_505	1A	160.801	1A	L	156.3	chr1A	592313467	592313403	121
wsnp_Ex_c46670_52108070	1A	160.801	1A	L	155.8	chr1A	592313296	592313096	391
wsnp_Ex_rep_c67474_66076379	1A	160.801	1A	L	155.8	chr1A	591093291	591093491	391
wsnp_Ex_c3887_7051325	1A	160.801	1A	L	155.8	chr1A	591929774	591929688	165
BS00021780_51	1A	160.801	1A	L	155.8	chr1A	591950221	591950321	192
Tdurum_contig47006_1105	1A	161.801	.	.	.	chr1A	593549077	593549177	200
BS00032855_51	1A	161.801	.	.	.	chr1A	593287038	593287138	200
Ku_c72511_106	1A	161.801	.	.	.	chr1A	593301313	593301248	131
Excalibur_rep_c71271_247	1A	161.801	.	.	.	chr1A	593301487	593301587	200
wsnp_Ex_c2918_5381441	1A	161.801	.	.	.	chr1A	593301501	593301701	391
Kukri_c18608_135	1A	161.801	1A	L	156.3	chr1A	593397496	593397588	184
tplb0059i08_441	1A	161.801	1A	.	155.8	chr1A	593549164	593549077	174
gdm36c	1B	0	.	.	.	.	.	.	.
wmc128	1B	2.50209	.	.	.	.	.	.	.
gdm28a	1B	2.50209	.	.	.	.	.	.	.
GENE-0412_338	1B	2.50209	.	.	.	chr1B	1532318	1532230	163
GENE-0321_186	1B	2.50209	.	.	.	chr1B	33984900	33984991	174
BS00058647_51	1B	2.50209	.	.	.	chr1B	132938627	132938727	200
CAP8_c2046_247	1B	2.50209	.	.	.	chr1B	53248315	53248385	141
Kukri_c67721_184	1B	2.50209	.	.	.	chr1B	31857530	31857459	119
Ra_c11303_359	1B	2.50209	1B	L	66.07	chr1B	379383435	379383344	174
Excalibur_rep_c93160_539	1B	2.50209	1B	S	53.35	chr1B	28764747	28764646	186
TA002792-0575	1B	2.50209	.	.	.	chr1B	183873684	183873737	107
Excalibur_c57881_200	1B	2.50209	1B	.	71.85	chr1B	484361087	484361187	190
BS00022549_51	1B	2.50209	1B	S	62.58	chr1B	119887234	119887334	192
RFL_Contig1457_465	1B	2.50209	.	.	.	chr1B	182059451	182059551	161
Excalibur_c45969_370	1B	2.50209	.	.	.	chr1B	16842588	16842682	141
BS00031948_51	1B	2.50209	.	.	.	chr1B	119886387	119886487	192
Excalibur_c32653_566	1B	2.50209	.	.	.	chr1B	9598591	9598689	93.7
Excalibur_c32726_102	1B	2.50209	.	.	.	chr1B	192277928	192278028	184
Excalibur_c43567_679	1B	2.50209	.	.	.	chr1B	22707115	22707203	168
Kukri_c5756_2042	1B	2.50209	.	.	.	chr1B	17352545	17352445	184
TA004950-0888	1B	2.50209	.	.	.	chr1B	149321724	149321773	99.6
Tdurum_contig38034_581	1B	2.50209	1B	.	41.21	chr1B	233715358	233715258	192
BobWhite_c16816_284	1B	2.50209	.	.	.	chr1B	10019921	10020017	168
BS00082302_51	1B	2.50209	.	.	.	chr1B	112504345	112504245	192
IACX6493	1B	2.50209	.	.	.	chr1B	38911256	38911137	238
RFL_Contig4559_486	1B	2.50209	1B	L	69.77	chr1B	456185792	456185692	200
CAP7_s13262_197	1B	2.50209	1B	.	63.8	chr1B	155438855	155438755	192
Tdurum_contig98378_452	1B	2.50209	.	.	.	chr1B	44067483	44067383	192
BS00004418_51	1B	2.50209	.	.	.	chr1B	38911146	38911246	200
BS00087106_51	1B	2.50209	.	.	.	chr1B	52901273	52901373	200
D_GDS7LZN01BGS3L_281	1B	2.50209	.	.	.	.	.	.	.
Excalibur_c46104_272	1B	2.50209	.	.	.	chr1B	9844086	9844156	141
Kukri_rep_c106603_618	1B	2.50209	.	.	.	chr1B	15171643	15171707	129
Tdurum_contig12940_249	1B	2.50209	.	.	.	chr1B	203692203	203692103	200
wsnp_JD_c767_1143876	1B	2.50209	.	.	.	chr1B	675460904	675460705	155
wsnp_Ku_rep_c101863_88951284	1B	2.50209	.	.	.	chr1B	188263927	188263762	299
IACX10982	1B	2.50209	.	.	.	.	.	.	.
Tdurum_contig57127_56	1B	2.50209	1B	L	67.38	chr1B	415216620	415216528	168
CAP12_rep_c3980_87	1B	2.50209	1B	.	67.14	chr1B	556825790	556825852	85.7
Kukri_c49091_371	1B	2.50209	1B	.	65.36	chr1B	334241840	334241940	184
D_F1BEJMU01CYX2V_133	1B	2.50209	1B	S	64.1	chr1B	144227529	144227772	355
Excalibur_rep_c102627_598	1B	2.50209	1B	.	62.56	chr1B	15878967	15879067	200
BS00022595_51	1B	2.50209	1B	.	60.62	chr1B	59528132	59528032	145
BobWhite_c23763_350	1B	2.50209	.	.	.	chr1B	43043228	43043328	137
GENE-0450_892	1B	2.50209	.	.	.	chr1B	180684225	180684149	127
IAAV1905	1B	2.50209	.	.	.	chr1B	67055871	67056071	398
Ku_c3998_883	1B	2.50209	.	.	.	chr1B	116976137	116976221	161
RAC875_c50872_470	1B	2.50209	.	.	.	chr1B	16839804	16839704	145
Tdurum_contig61324_473	1B	2.50209	.	.	.	chr1B	28562119	28562019	200
Tdurum_contig63670_287	1B	2.50209	.	.	.	chr1B	304554416	304554317	167
BobWhite_c872_620	1B	2.50209	.	.	.	chr1B	191960339	191960439	168
Tdurum_contig47512_972	1B	2.50209	.	.	.	.	.	.	.
Excalibur_s105547_175	1B	2.50209	.	.	.	chr1B	148414233	148414136	109
BobWhite_c35520_397	1B	2.50209	1B	.	71.85	chr1B	484297564	484297464	192
BS00069723_51	1B	2.50209	1B	L	70.08	chr1B	456253736	456253836	200
BS00066046_51	1B	2.50209	1B	L	70.08	chr1B	448141400	448141300	200
Excalibur_c4163_176	1B	2.50209	1B	.	67.14	chr1B	408641630	408641530	192
Kukri_rep_c95031_104	1B	2.50209	1B	L	65.42	chr1B	374340231	374340321	172
GENE-0528_131	1B	2.50209	1B	.	64.89	chr1B	154598487	154598583	178
BS00093096_51	1B	2.50209	1B	.	64.1	chr1B	155411016	155410916	192
RAC875_c79971_61	1B	2.50209	1B	.	64.1	.	.	.	.
GENE-4608_406	1B	2.50209	1B	.	62.58	chr1B	144274345	144274441	182
Excalibur_c42534_235	1B	2.50209	1B	S	60.62	chr1B	106885964	106886064	200
IACX6621	1B	2.50209	1B	.	60.62	chr1B	101590897	101590811	165
RAC875_rep_c117617_183	1B	2.50209	1B	.	60.62	.	.	.	.
Tdurum_contig20702_274	1B	2.50209	1B	.	60.62	chr1B	113821029	113821129	192
Excalibur_c6417_938	1B	2.50209	1B	S	57.6	chr1B	56314417	56314317	200
Kukri_c105601_74	1B	2.50209	1B	S	51.1	chr1B	56319754	56319681	131
Ex_c21139_812	1B	2.50209	1B	.	43.86	chr1B	17343058	17342960	106
IAAV3430	1B	2.50209	1B	S	43.86	chr1B	8676576	8676776	391
IAAV3683	1B	2.50209	1B	.	43.86	chr1B	1421391	1421223	327
BS00022304_51	1B	2.50209	1B	.	42.02	chr1B	14497524	14497624	105
wsnp_Ku_c7822_13408189	1B	2.50209	1B	S	38.49	chr1B	1252730	1252898	311
BS00004903_51	1B	2.50209	1B	S	43.86	chr1B	11633801	11633901	200
BS00025730_51	1B	2.50209	.	.	.	chr1B	39865962	39866051	147
BS00064327_51	1B	2.50209	.	.	.	chr1B	161584438	161584538	192
BS00087138_51	1B	2.50209	.	.	.	chr1B	151472739	151472658	155
BS00107597_51	1B	2.50209	.	.	.	chr1B	123343401	123343301	200
D_GBUVHFX01BGETX_77	1B	2.50209	.	.	.	.	.	.	.
Excalibur_c18184_132	1B	2.50209	.	.	.	chr1B	69825008	69824909	182
IAAV1518	1B	2.50209	.	.	.	chr1B	26186205	26186339	260
Ku_c2500_1770	1B	2.50209	.	.	.	chr1B	3166774	3166709	75.8
Kukri_c16382_396	1B	2.50209	.	.	.	chr1B	136648075	136648175	192
Kukri_c56333_138	1B	2.50209	.	.	.	chr1B	670176163	670176263	200
Kukri_c83574_636	1B	2.50209	.	.	.	chr1B	653973357	653973268	83.8
Ra_c34328_900	1B	2.50209	.	.	.	chr1B	106682742	106682642	192
RAC875_c15207_450	1B	2.50209	.	.	.	chr1B	188265102	188265202	200
RAC875_c29906_288	1B	2.50209	.	.	.	chr1B	53248283	53248383	192
RAC875_c75885_302	1B	2.50209	.	.	.	chr1B	130024173	130024273	137
Tdurum_contig28305_106	1B	2.50209	.	.	.	chr1B	426964599	426964499	192
wsnp_Ku_c30982_40765341	1B	2.50209	.	.	.	chr1B	336209864	336210064	385
Kukri_c1529_124	1B	2.50209	.	.	.	chr1B	92327359	92327259	184
RAC875_c79906_721	1B	2.50209	.	.	.	chr1B	192280175	192280275	192
Kukri_c7508_776	1B	2.50209	.	.	.	.	.	.	.
Tdurum_contig47512_1217	1B	2.50209	.	.	.	.	.	.	.
BS00032025_51	1B	2.50209	.	.	.	chr1B	565759545	565759457	107
BS00066395_51	1B	2.50209	.	.	.	chr1B	63053173	63053273	192
Kukri_c34536_373	1B	2.50209	.	.	.	chr1B	14845438	14845338	176
Tdurum_contig50555_632	1B	2.50209	.	.	.	chr1B	14845375	14845275	192
wsnp_Ex_c12774_20272038	1B	2.50209	1B	.	71.85	chr1B	484297455	484297614	309
Ra_c3837_797	1B	2.50209	1B	.	70.85	chr1B	313482932	313482832	192
BS00073132_51	1B	2.50209	1B	L	70.08	chr1B	447165586	447165486	200
IAAV9039	1B	2.50209	1B	.	70.08	chr1B	481709261	481709141	224
CAP11_rep_c5039_201	1B	2.50209	1B	L	69.77	chr1B	456185265	456185168	178
BS00071083_51	1B	2.50209	1B	L	68.04	chr1B	421094166	421094266	192
BS00075663_51	1B	2.50209	1B	L	68.04	chr1B	424077184	424077084	192
IAAV6825	1B	2.50209	1B	.	68.04	chr1B	421096892	421096801	174
GENE-0235_131	1B	2.50209	1B	.	67.38	chr1B	411823400	411823301	174
BS00052089_51	1B	2.50209	1B	L	66.07	chr1B	385162623	385162523	200
Tdurum_contig43346_108	1B	2.50209	1B	L	65.36	chr1B	309491071	309490971	200
Excalibur_c18876_334	1B	2.50209	1B	L	64.89	chr1B	325287017	325286917	184
Ku_c8767_1245	1B	2.50209	1B	.	64.89	chr1B	382221885	382221785	192
Kukri_c10593_1064	1B	2.50209	1B	.	64.89	.	.	.	.
wsnp_Ex_c10233_16784994	1B	2.50209	1B	L	64.89	chr1B	369602204	369602404	391
BS00033332_51	1B	2.50209	1B	S	64.89	chr1B	38910537	38910637	200
BS00070522_51	1B	2.50209	1B	.	64.46	chr1B	94004721	94004821	200
IAAV1364	1B	2.50209	1B	.	64.1	chr1B	184218205	184218341	240
JD_c12243_360	1B	2.50209	1B	.	64.1	chr1B	56879953	56879853	184
Ra_c16069_1820	1B	2.50209	1B	L	64.1	chr1B	310367218	310367318	192
RAC875_rep_c70319_1751	1B	2.50209	1B	S	63.91	chr1B	230949381	230949480	153
Excalibur_c23734_234	1B	2.50209	1B	S	63.8	chr1B	150367745	150367845	200
Excalibur_c33017_407	1B	2.50209	1B	.	62.58	chr1B	80967335	80967235	200
GENE-0032_895	1B	2.50209	1B	S	62.58	chr1B	158535590	158535490	168
GENE-0254_122	1B	2.50209	1B	.	62.58	chr1B	163097698	163097606	163
IAAV7611	1B	2.50209	1B	S	62.58	chr1B	39852968	39853160	367
Kukri_c31541_909	1B	2.50209	1B	.	62.58	chr1B	230939602	230939502	200
BobWhite_s63351_73	1B	2.50209	1B	.	62.58	chr1B	165818069	165818146	155
Tdurum_contig100344_160	1B	2.50209	1B	.	62.58	chr1B	87188450	87188350	184
BS00084305_51	1B	2.50209	1B	S	62.42	chr1B	90992806	90992706	192
GENE-0339_153	1B	2.50209	1B	.	60.62	chr1B	187702757	187702834	140
Kukri_c13968_1342	1B	2.50209	1B	L	60.62	chr1B	415118618	415118718	200
Kukri_rep_c112401_78	1B	2.50209	1B	S	60.62	chr1B	135817213	135817303	172
RAC875_rep_c119710_79	1B	2.50209	1B	S	60.62	chr1B	118136517	118136417	192
Tdurum_contig12173_180	1B	2.50209	1B	.	60.62	chr1B	117392381	117392281	176
BS00036866_51	1B	2.50209	1B	.	60.62	chr1B	117178658	117178558	176
BS00067201_51	1B	2.50209	1B	L	60.62	.	.	.	.
BS00099829_51	1B	2.50209	1B	S	57.6	chr1B	59601311	59601411	200
IAAV4318	1B	2.50209	1B	S	57.6	chr1B	51590517	51590606	115
BS00065737_51	1B	2.50209	1B	.	56.88	chr1B	40386828	40386728	184
BS00033333_51	1B	2.50209	1B	S	56.65	chr1B	38910582	38910682	200
Tdurum_contig95782_945	1B	2.50209	1B	.	45.43	chr1B	17815728	17815662	125
Excalibur_c18009_66	1B	2.50209	1B	S	43.86	chr1B	218421514	218421414	200
Excalibur_c24859_517	1B	2.50209	1B	L	43.86	chr1B	201924412	201924510	198
Excalibur_c64866_259	1B	2.50209	1B	S	43.86	chr1B	9593834	9593734	200
BS00021902_51	1B	2.50209	1B	.	43.86	chr1B	148474114	148474033	155
Tdurum_contig21489_449	1B	2.50209	1B	.	43.86	chr1B	171410165	171410063	174
wsnp_Ex_c1085_2078686	1B	2.50209	1B	S	43.86	chr1B	10409674	10409856	252
BS00086667_51	1B	2.50209	1B	.	43.61	chr1B	156595554	156595454	200
Tdurum_contig14847_144	1B	2.50209	1B	.	41.21	chr1B	11861364	11861264	192
Tdurum_contig50555_1144	1B	2.50209	1B	S	41.21	chr1B	14844288	14844191	186
BS00074962_51	1B	2.50209	1B	S	40.94	chr1B	15658734	15658634	200
BS00074965_51	1B	2.50209	1B	S	31.04	chr1B	15659011	15658911	200
BS00003917_51	1B	2.50209	1B	S	27.64	chr1B	9711316	9711416	200
Excalibur_c23212_125	1B	2.50209	1B	.	22.72	chr1B	12945121	12945211	141
RAC875_c11276_340	1B	2.50209	1B	.	21.05	chr1B	8256699	8256775	129
Excalibur_rep_c106310_500	1B	2.50209	.	.	.	chr1B	120647434	120647534	200
wsnp_Ex_rep_c67665_66326492	1B	2.50209	1B	.	39.45	chr1B	202009434	202009549	222
RFL_Contig5090_1510	1B	2.50209	.	.	.	chr1B	61897674	61897773	159
Kukri_c18434_200	1B	2.50209	.	.	.	chr1B	26782835	26782738	170
BS00085235_51	1B	2.50209	1B	S	43.86	chr1B	11182327	11182227	192
BobWhite_c10529_1331	1B	2.50209	.	.	.	chr1B	50186209	50186275	101
BobWhite_c18583_96	1B	2.50209	.	.	.	chr1B	354226182	354226282	200
BobWhite_c38234_255	1B	2.50209	.	.	.	chr1B	115279543	115279471	121
BobWhite_c4126_442	1B	2.50209	.	.	.	chr1B	333602726	333602822	184
BobWhite_c4246_292	1B	2.50209	.	.	.	chr1B	3947712	3947645	127
BobWhite_c45771_129	1B	2.50209	.	.	.	chr1B	152798229	152798129	168
BobWhite_c685_1231	1B	2.50209	.	.	.	chr1B	16890773	16890873	168
BobWhite_c7063_276	1B	2.50209	.	.	.	chr1B	142522957	142522857	192
BobWhite_c872_311	1B	2.50209	.	.	.	chr1B	191956178	191956245	119
BobWhite_rep_c48874_321	1B	2.50209	.	.	.	chr1B	154157329	154157249	145
BS00004789_51	1B	2.50209	.	.	.	chr1B	28763603	28763503	200
BS00022020_51	1B	2.50209	.	.	.	chr1B	1421388	1421288	200
BS00022170_51	1B	2.50209	.	.	.	.	.	.	.
BS00022521_51	1B	2.50209	.	.	.	chr1B	69906083	69906149	133
BS00022590_51	1B	2.50209	.	.	.	chr1B	38911372	38911472	192
BS00022593_51	1B	2.50209	.	.	.	chr1B	156595512	156595412	192
BS00022632_51	1B	2.50209	.	.	.	chr1B	336648636	336648736	200
BS00022745_51	1B	2.50209	.	.	.	chr1B	70711205	70711105	192
BS00024274_51	1B	2.50209	.	.	.	.	.	.	.
BS00026899_51	1B	2.50209	.	.	.	chr1B	59456917	59457017	192
BS00064029_51	1B	2.50209	.	.	.	chr1B	120060343	120060443	176
BS00064465_51	1B	2.50209	.	.	.	chr1B	2332629	2332729	192
BS00064498_51	1B	2.50209	.	.	.	chr1B	129999180	129999080	200
BS00064755_51	1B	2.50209	.	.	.	chr1B	134646051	134646151	200
BS00065882_51	1B	2.50209	.	.	.	chr1B	39621352	39621452	168
BS00066682_51	1B	2.50209	.	.	.	chr1B	38069354	38069254	200
BS00067444_51	1B	2.50209	.	.	.	chr1B	104772188	104772288	168
BS00067823_51	1B	2.50209	.	.	.	chr1B	111667345	111667445	192
BS00069054_51	1B	2.50209	.	.	.	chr1B	115285489	115285389	200
BS00073603_51	1B	2.50209	.	.	.	chr1B	333208215	333208115	192
BS00074369_51	1B	2.50209	.	.	.	chr1B	15896222	15896317	95.6
BS00081963_51	1B	2.50209	.	.	.	chr1B	169662066	169661966	200
BS00087441_51	1B	2.50209	.	.	.	chr1B	166593812	166593712	200
BS00087787_51	1B	2.50209	.	.	.	chr1B	50778549	50778649	192
BS00088767_51	1B	2.50209	.	.	.	chr1B	115958113	115958189	153
BS00091993_51	1B	2.50209	.	.	.	chr1B	207272442	207272542	200
BS00093336_51	1B	2.50209	.	.	.	chr1B	1523785	1523706	159
BS00093946_51	1B	2.50209	.	.	.	chr1B	119767719	119767819	200
BS00110375_51	1B	2.50209	.	.	.	chr1B	10020120	10020020	184
BS00110497_51	1B	2.50209	.	.	.	chr1B	58753872	58753972	192
BS00110545_51	1B	2.50209	.	.	.	chr1B	148414350	148414250	192
CAP11_c1320_264	1B	2.50209	.	.	.	chr1B	101590765	101590665	200
D_contig18874_367	1B	2.50209	.	.	.	chr1B	142523536	142523744	228
Ex_c17493_1618	1B	2.50209	.	.	.	chr1B	123955196	123955130	125
Ex_c17493_551	1B	2.50209	.	.	.	chr1B	123960040	123959947	178
Ex_c7127_307	1B	2.50209	.	.	.	chr1B	104771350	104771250	192
Excalibur_c10535_1094	1B	2.50209	.	.	.	.	.	.	.
Excalibur_c14494_483	1B	2.50209	.	.	.	chr1B	209130245	209130145	184
Excalibur_c14541_350	1B	2.50209	.	.	.	chr1B	148435911	148436011	184
Excalibur_c16256_551	1B	2.50209	.	.	.	chr1B	205419494	205419394	184
Excalibur_c16625_256	1B	2.50209	.	.	.	chr1B	174972711	174972760	99.6
Excalibur_c16851_232	1B	2.50209	.	.	.	chr1B	17385506	17385406	192
Excalibur_c24105_135	1B	2.50209	.	.	.	chr1B	106791116	106791016	200
Excalibur_c2541_874	1B	2.50209	.	.	.	chr1B	104772090	104771990	192
Excalibur_c2906_555	1B	2.50209	.	.	.	chr1B	171041040	171041128	168
Excalibur_c3941_963	1B	2.50209	.	.	.	chr1B	36269100	36269199	198
Excalibur_c42764_741	1B	2.50209	.	.	.	chr1B	145720338	145720238	200
Excalibur_c45655_318	1B	2.50209	.	.	.	chr1B	86705825	86705925	192
Excalibur_c46114_728	1B	2.50209	.	.	.	chr1B	11885150	11885050	168
Excalibur_c48152_818	1B	2.50209	.	.	.	chr1B	16295694	16295793	168
Excalibur_c49234_475	1B	2.50209	.	.	.	chr1B	11699611	11699709	172
Excalibur_c54420_218	1B	2.50209	.	.	.	chr1B	24163247	24163347	192
Excalibur_c55805_316	1B	2.50209	.	.	.	chr1B	330506922	330507022	192
Excalibur_c61179_144	1B	2.50209	.	.	.	.	.	.	.
Excalibur_c6154_413	1B	2.50209	.	.	.	chr1B	9070858	9070800	109
Excalibur_c66156_743	1B	2.50209	.	.	.	chr1B	106791256	106791157	190
Excalibur_c7954_672	1B	2.50209	.	.	.	chr1B	117170405	117170305	192
Excalibur_c9495_322	1B	2.50209	.	.	.	chr1B	329487235	329487335	192
Excalibur_c9766_2249	1B	2.50209	.	.	.	chr1B	145457167	145457234	127
Excalibur_rep_c108957_344	1B	2.50209	.	.	.	chr1B	141295561	141295634	139
Excalibur_rep_c110099_126	1B	2.50209	.	.	.	chr1B	22705582	22705682	192
Excalibur_rep_c111074_76	1B	2.50209	.	.	.	chr1B	1255026	1255109	119
Excalibur_rep_c113987_164	1B	2.50209	.	.	.	chr1B	4346959	4346859	200
Excalibur_s113077_141	1B	2.50209	.	.	.	chr1B	10074821	10074733	168
GENE-0040_194	1B	2.50209	.	.	.	chr1B	187210024	187210110	160
GENE-0041_415	1B	2.50209	.	.	.	chr1B	120881472	120881376	162
GENE-0084_248	1B	2.50209	.	.	.	chr1B	120406644	120406544	176
GENE-0121_95	1B	2.50209	.	.	.	chr1B	140297030	140296939	155
GENE-0211_446	1B	2.50209	.	.	.	chr1B	26186884	26186788	190
GENE-0303_730	1B	2.50209	.	.	.	chr1B	209131828	209131734	132
GENE-0403_266	1B	2.50209	.	.	.	chr1B	109728540	109728632	175
GENE-0433_170	1B	2.50209	.	.	.	chr1B	199574890	199574803	152
GENE-0489_91	1B	2.50209	.	.	.	chr1B	151470283	151470376	176
GENE-0539_113	1B	2.50209	.	.	.	chr1B	115279857	115279757	176
GENE-0545_118	1B	2.50209	.	.	.	chr1B	317576288	317576384	178
GENE-0545_138	1B	2.50209	.	.	.	chr1B	317576308	317576404	174
GENE-0713_55	1B	2.50209	.	.	.	chr1B	324033020	324032928	158
GENE-1623_147	1B	2.50209	.	.	.	chr1B	98168644	98168736	167
GENE-2323_270	1B	2.50209	.	.	.	chr1B	333602516	333602607	161
GENE-3407_73	1B	2.50209	.	.	.	chr1B	321033103	321033003	192
GENE-4608_34	1B	2.50209	.	.	.	chr1B	144274002	144274085	159
GENE-4608_372	1B	2.50209	.	.	.	chr1B	144274311	144274407	178
IAAV1554	1B	2.50209	.	.	.	chr1B	117186959	117187066	198
IAAV1772	1B	2.50209	.	.	.	chr1B	120881130	120880930	367
IAAV2366	1B	2.50209	.	.	.	chr1B	91557535	91557674	278
IAAV2546	1B	2.50209	.	.	.	chr1B	336210064	336209864	311
IAAV2848	1B	2.50209	.	.	.	chr1B	111368418	111368218	391
IAAV3413	1B	2.50209	.	.	.	chr1B	96592415	96592615	398
IAAV3583	1B	2.50209	.	.	.	chr1B	159388583	159388478	155
IAAV3590	1B	2.50209	.	.	.	chr1B	40186201	40186308	206
IAAV3763	1B	2.50209	.	.	.	chr1B	157457742	157457593	220
IAAV4705	1B	2.50209	.	.	.	chr1B	142317893	142317721	319
IAAV5812	1B	2.50209	.	.	.	chr1B	199575252	199575361	186
IAAV61	1B	2.50209	.	.	.	chr1B	236958534	236958708	339
IAAV798	1B	2.50209	.	.	.	chr1B	109729014	109729214	375
IAAV8621	1B	2.50209	.	.	.	chr1B	58545355	58545503	240
IAAV8671	1B	2.50209	.	.	.	chr1B	1418584	1418384	391
IAAV960	1B	2.50209	.	.	.	chr1B	67056713	67056513	367
IACX11116	1B	2.50209	.	.	.	chr1B	1418452	1418288	319
IACX18186	1B	2.50209	.	.	.	chr1B	110617392	110617254	228
IACX18625	1B	2.50209	.	.	.	chr1B	57712535	57712607	145
JD_c10626_112	1B	2.50209	.	.	.	chr1B	99596822	99596901	143
JD_c12243_353	1B	2.50209	.	.	.	chr1B	56879960	56879860	176
JD_c2059_392	1B	2.50209	.	.	.	chr1B	234251871	234251971	192
JD_c50373_20	1B	2.50209	.	.	.	chr1B	188263814	188263883	131
JD_c5757_605	1B	2.50209	.	.	.	chr1B	145453416	145453516	192
Ku_c11394_862	1B	2.50209	.	.	.	chr1B	339908011	339908111	192
Ku_c11706_457	1B	2.50209	.	.	.	chr1B	119049012	119048912	192
Ku_c18680_777	1B	2.50209	.	.	.	chr1B	102157303	102157403	192
Ku_c2115_541	1B	2.50209	.	.	.	chr1B	325289406	325289306	200
Ku_c28949_178	1B	2.50209	.	.	.	chr1B	332081785	332081885	200
Ku_c4941_1255	1B	2.50209	.	.	.	chr1B	104467651	104467551	192
Ku_c51817_331	1B	2.50209	.	.	.	chr1B	106682322	106682241	163
Ku_c60287_908	1B	2.50209	.	.	.	chr1B	117170116	117170016	200
Kukri_c11587_131	1B	2.50209	.	.	.	chr1B	130016019	130015919	192
Kukri_c11706_1896	1B	2.50209	.	.	.	chr1B	119046131	119046031	192
Kukri_c13513_878	1B	2.50209	.	.	.	chr1B	16293317	16293242	119
Kukri_c14040_499	1B	2.50209	.	.	.	chr1B	56879830	56879930	192
Kukri_c15746_189	1B	2.50209	.	.	.	chr1B	30679524	30679624	123
Kukri_c15972_390	1B	2.50209	.	.	.	chr1B	119768191	119768291	192
Kukri_c22313_199	1B	2.50209	.	.	.	chr1B	33976972	33976872	192
Kukri_c24684_134	1B	2.50209	.	.	.	chr1B	167714104	167714179	151
Kukri_c26973_1465	1B	2.50209	.	.	.	chr1B	107136494	107136570	145
Kukri_c28196_1480	1B	2.50209	.	.	.	chr1B	132935330	132935241	155
Kukri_c30982_1173	1B	2.50209	.	.	.	chr1B	336210210	336210310	200
Kukri_c34182_125	1B	2.50209	.	.	.	chr1B	484598302	484598202	192
Kukri_c35521_117	1B	2.50209	.	.	.	chr1B	41087478	41087384	188
Kukri_c37592_304	1B	2.50209	.	.	.	chr1B	39740260	39740333	152
Kukri_c40088_619	1B	2.50209	.	.	.	chr1B	96592915	96593015	192
Kukri_c49685_617	1B	2.50209	.	.	.	chr1B	130015077	130014988	157
Kukri_c51861_216	1B	2.50209	.	.	.	chr1B	67030508	67030580	145
Kukri_c5299_192	1B	2.50209	.	.	.	chr1B	99598296	99598205	167
Kukri_c5299_341	1B	2.50209	.	.	.	chr1B	99598147	99598047	184
Kukri_c54054_511	1B	2.50209	.	.	.	chr1B	24162656	24162556	192
Kukri_c54200_209	1B	2.50209	.	.	.	chr1B	317791141	317791203	109
Kukri_c61549_69	1B	2.50209	.	.	.	chr1B	41740599	41740499	200
Kukri_c61549_704	1B	2.50209	.	.	.	chr1B	41739874	41739774	192
Kukri_c6300_347	1B	2.50209	.	.	.	chr1B	57713104	57713204	200
Kukri_c65313_229	1B	2.50209	.	.	.	chr1B	10081877	10081977	161
Kukri_c7_731	1B	2.50209	.	.	.	chr1B	152765333	152765233	184
Kukri_c78742_122	1B	2.50209	.	.	.	chr1B	297114789	297114889	176
Kukri_c8211_761	1B	2.50209	.	.	.	chr1B	14846421	14846341	129
Kukri_c83574_151	1B	2.50209	.	.	.	.	.	.	.
Kukri_c87556_380	1B	2.50209	.	.	.	chr1B	10205318	10205415	184
Kukri_c9721_1525	1B	2.50209	.	.	.	chr1B	188793760	188793860	192
Kukri_rep_c104870_378	1B	2.50209	.	.	.	.	.	.	.
Kukri_rep_c104963_458	1B	2.50209	.	.	.	chr1B	141295212	141295114	180
Kukri_rep_c105316_262	1B	2.50209	.	.	.	chr1B	230943835	230943735	200
Kukri_rep_c108287_1022	1B	2.50209	.	.	.	chr1B	168417412	168417312	192
Kukri_rep_c108791_458	1B	2.50209	.	.	.	chr1B	120886910	120886988	149
Kukri_rep_c110443_491	1B	2.50209	.	.	.	chr1B	11859510	11859410	192
Kukri_rep_c116792_452	1B	2.50209	.	.	.	chr1B	160326276	160326193	159
Ra_c34328_913	1B	2.50209	.	.	.	chr1B	106682729	106682629	192
RAC875_c118477_79	1B	2.50209	.	.	.	chr1B	74231938	74231838	192
RAC875_c13454_1256	1B	2.50209	.	.	.	chr1B	96591723	96591623	184
RAC875_c14049_376	1B	2.50209	.	.	.	chr1B	120882892	120882991	168
RAC875_c1668_1110	1B	2.50209	.	.	.	chr1B	155740261	155740173	153
RAC875_c17883_882	1B	2.50209	.	.	.	chr1B	106684228	106684328	187
RAC875_c37321_421	1B	2.50209	.	.	.	chr1B	321035948	321035868	121
RAC875_c42113_423	1B	2.50209	.	.	.	chr1B	60474486	60474583	163
RAC875_c42113_93	1B	2.50209	.	.	.	chr1B	60108250	60108150	192
RAC875_c4377_461	1B	2.50209	.	.	.	chr1B	213910460	213910557	194
RAC875_c44575_396	1B	2.50209	.	.	.	chr1B	336070234	336070134	200
RAC875_c4783_311	1B	2.50209	.	.	.	chr1B	104776182	104776261	159
RAC875_c49667_53	1B	2.50209	.	.	.	chr1B	98724462	98724370	161
RAC875_rep_c108757_136	1B	2.50209	.	.	.	chr1B	98722083	98722183	192
RAC875_rep_c111934_96	1B	2.50209	.	.	.	chr1B	212432678	212432613	131
RAC875_rep_c75626_232	1B	2.50209	.	.	.	chr1B	137646793	137646696	178
RAC875_rep_c95066_120	1B	2.50209	.	.	.	chr1B	59534232	59534156	137
RAC875_rep_c95069_54	1B	2.50209	.	.	.	chr1B	336647954	336647854	200
RAC875_rep_c97766_145	1B	2.50209	.	.	.	chr1B	2355360	2355260	200
RFL_Contig3262_974	1B	2.50209	.	.	.	chr1B	99713004	99713104	192
RFL_Contig388_958	1B	2.50209	.	.	.	chr1B	158543300	158543200	176
RFL_Contig5232_4612	1B	2.50209	.	.	.	chr1B	69539306	69539406	176
TA001559-0515	1B	2.50209	.	.	.	chr1B	67055475	67055524	99.6
TA002086-0901	1B	2.50209	.	.	.	chr1B	1523414	1523467	107
TA006072-0414	1B	2.50209	.	.	.	chr1B	80920593	80920646	83.8
TA016320-0412	1B	2.50209	.	.	.	chr1B	119099403	119099452	99.6
Tdurum_contig101101_264	1B	2.50209	.	.	.	chr1B	80718378	80718478	200
Tdurum_contig10150_64	1B	2.50209	.	.	.	.	.	.	.
Tdurum_contig11004_688	1B	2.50209	.	.	.	chr1B	56999711	56999811	192
Tdurum_contig31713_448	1B	2.50209	.	.	.	chr1B	136168400	136168500	192
Tdurum_contig37488_126	1B	2.50209	.	.	.	chr1B	61669092	61668992	168
Tdurum_contig42247_2504	1B	2.50209	.	.	.	chr1B	123965075	123964998	123
Tdurum_contig45715_1246	1B	2.50209	.	.	.	chr1B	325286898	325286998	192
Tdurum_contig45715_549	1B	2.50209	.	.	.	chr1B	325286201	325286301	184
Tdurum_contig76266_221	1B	2.50209	.	.	.	chr1B	15166232	15166332	200
Tdurum_contig9762_314	1B	2.50209	.	.	.	chr1B	42350954	42350854	192
tplb0025b13_372	1B	2.50209	.	.	.	chr1B	4349920	4349823	186
tplb0032f08_401	1B	2.50209	.	.	.	chr1B	185222454	185222549	159
tplb0038o14_634	1B	2.50209	.	.	.	chr1B	94956673	94956773	192
wsnp_Ex_c12012_19240943	1B	2.50209	.	.	.	chr1B	44067754	44067554	356
wsnp_Ex_c20975_30093038	1B	2.50209	.	.	.	chr1B	118510316	118510116	396
wsnp_Ku_c2115_4089288	1B	2.50209	.	.	.	chr1B	325289575	325289375	398
wsnp_Ku_c9971_16598986	1B	2.50209	.	.	.	chr1B	457385206	457385406	349
wsnp_Ra_c5485_9703900	1B	2.50209	.	.	.	chr1B	17356240	17356040	359
Tdurum_contig28157_173	1B	2.50209	.	.	.	chr1B	50330271	50330171	192
wsnp_Ra_c13881_21836489	1B	2.50209	.	.	.	.	.	.	.
Kukri_c31995_1948	1B	2.50209	.	.	.	.	.	.	.
wsnp_Ex_c1690_3206784	1B	2.50209	.	.	.	.	.	.	.
IAAV8527	1B	2.50209	.	.	.	.	.	.	.
Jagger_c2234_128	1B	2.50209	.	.	.	.	.	.	.
BS00063175_51	1B	2.50209	.	.	.	.	.	.	.
Excalibur_c2049_1079	1B	2.50209	.	.	.	.	.	.	.
RAC875_c1927_197	1B	2.50209	.	.	.	.	.	.	.
Ku_c6791_519	1B	2.50209	.	.	.	.	.	.	.
BobWhite_c29857_228	1B	2.50209	.	.	.	.	.	.	.
BobWhite_rep_c49751_629	1B	2.50209	.	.	.	.	.	.	.
Kukri_rep_c103804_203	1B	2.50209	.	.	.	.	.	.	.
Tdurum_contig42092_281	1B	2.50209	.	.	.	.	.	.	.
wsnp_Ex_rep_c66900_65313836	1B	2.50209	.	.	.	chr1B	303997917	303997983	109
D_F5XZDLF01CSICV_77	1B	2.50209	.	.	.	.	.	.	.
Excalibur_c29127_552	1B	2.50209	.	.	.	chr1B	402572873	402572973	200
wsnp_Ex_c1493_2862065	1B	2.50209	.	.	.	chr1B	670174297	670174178	230
RAC875_c21004_580	1B	2.50209	.	.	.	chr1B	146792279	146792179	184
wsnp_Ex_c6974_12025571	1B	2.50209	.	.	.	chr1B	49878945	49878796	167
BS00022168_51	1B	2.50209	.	.	.	chr1B	59832247	59832147	161
BS00015317_51	1B	2.50209	.	.	.	chr1B	51590645	51590598	79.8
Kukri_c22313_166	1B	2.50209	.	.	.	chr1B	33977005	33976905	192
Excalibur_c24303_268	1B	2.50209	.	.	.	chr1B	26186848	26186784	129
IAAV7856	1B	2.50209	.	.	.	chr1B	17792794	17792962	168
BS00074370_51	1B	2.50209	.	.	.	chr1B	15896192	15896253	91.7
Kukri_c3754_163	1B	2.50209	.	.	.	chr1B	16242894	16242957	103
wsnp_Ku_c17177_26216230	1B	2.50209	.	.	.	chr1B	15173729	15173929	380
JD_c49343_430	1B	2.50209	.	.	.	chr1B	10075643	10075543	184
Kukri_c3181_2340	1B	2.50209	.	.	.	chr1B	8254892	8254984	89.7
wsnp_CAP12_c55_32598	1B	2.50209	.	.	.	chr1B	1260453	1260649	192
Kukri_c54820_382	1B	2.50209	.	.	.	chr1B	1530101	1530029	137
BS00063979_51	1B	2.50209	.	.	.	chr1B	42014719	42014819	192
BobWhite_c14526_271	1B	2.50209	.	.	.	chr1B	151468295	151468198	194
RAC875_c5544_725	1B	2.50209	.	.	.	chr1B	70318074	70318150	145
BobWhite_c10399_401	1B	2.50209	.	.	.	chr1B	213326293	213326193	192
IACX6586	1B	2.50209	.	.	.	chr1B	160322962	160322894	129
IAAV6799	1B	2.50209	.	.	.	chr1B	74229258	74229064	363
Excalibur_c52484_106	1B	2.50209	.	.	.	chr1B	151847308	151847223	163
BS00109001_51	1B	2.50209	.	.	.	chr1B	167108704	167108604	200
BS00077837_51	1B	2.50209	.	.	.	chr1B	174986724	174986823	161
Ex_c4206_502	1B	2.50209	1B	L	108.41	chr1B	632420746	632420646	192
wsnp_Ex_c1412_2711077	1B	2.50209	1B	L	90.26	chr1B	589070611	589070811	398
Excalibur_s102212_259	1B	2.50209	1B	L	76.09	chr1B	474447966	474448066	200
BobWhite_rep_c64920_402	1B	2.50209	1B	L	76.09	chr1B	471193648	471193748	192
IAAV5455	1B	2.50209	1B	L	75.1	chr1B	482452795	482452995	398
IAAV7936	1B	2.50209	1B	.	75.1	chr1B	483115329	483115129	398
Ex_c67541_975	1B	2.50209	1B	.	71.85	chr1B	484889054	484888954	192
IAAV3082	1B	2.50209	1B	L	71.85	chr1B	481863829	481863651	355
Kukri_c27343_503	1B	2.50209	1B	L	71.85	chr1B	482178690	482178790	192
RAC875_rep_c70937_1065	1B	2.50209	1B	.	71.85	chr1B	481864375	481864462	174
RAC875_rep_c70937_641	1B	2.50209	1B	L	71.85	chr1B	481863679	481863779	200
RFL_Contig2270_1560	1B	2.50209	1B	.	71.85	chr1B	486971144	486971044	192
wsnp_Ex_rep_c67942_66669791	1B	2.50209	1B	L	71.85	chr1B	481864462	481864375	174
Kukri_c42335_438	1B	2.50209	1B	.	71.74	chr1B	486834751	486834652	198
wsnp_Ku_c24323_34285350	1B	2.50209	1B	L	70.85	chr1B	474117905	474118105	398
Ra_c26829_375	1B	2.50209	1B	L	70.78	chr1B	474259725	474259825	192
Tdurum_contig60052_184	1B	2.50209	1B	.	70.78	chr1B	473529187	473529087	200
wsnp_Ex_c2278_4270123	1B	2.50209	1B	L	70.78	chr1B	480368008	480367808	391
wsnp_Ku_c20139_29729256	1B	2.50209	1B	.	70.78	chr1B	474260685	474260884	395
Ra_c71973_691	1B	2.50209	1B	L	70.08	chr1B	443998475	443998575	192
RAC875_c30569_210	1B	2.50209	1B	L	70.08	chr1B	446951796	446951726	117
BS00081125_51	1B	2.50209	1B	.	70.08	chr1B	484214489	484214589	192
BS00089313_51	1B	2.50209	1B	.	70.08	chr1B	484889917	484889817	200
BS00095568_51	1B	2.50209	1B	L	70.08	chr1B	470000695	470000773	149
CAP12_c1981_78	1B	2.50209	1B	L	70.08	chr1B	456185378	456185278	176
CAP7_s12849_67	1B	2.50209	1B	L	70.08	chr1B	474449387	474449487	200
CAP8_c9553_109	1B	2.50209	1B	L	70.08	chr1B	474449452	474449552	200
Excalibur_c27798_1068	1B	2.50209	1B	.	70.08	chr1B	540279934	540279835	174
Excalibur_c49906_242	1B	2.50209	1B	L	70.08	chr1B	484360978	484360878	184
Excalibur_c49906_385	1B	2.50209	1B	.	70.08	chr1B	484360835	484360735	184
Excalibur_c7035_155	1B	2.50209	1B	.	70.08	chr1B	482164664	482164762	188
Excalibur_rep_c67541_1585	1B	2.50209	1B	L	70.08	chr1B	484888093	484888016	147
IAAV5704	1B	2.50209	1B	L	70.08	chr1B	457460701	457460501	391
IACX2578	1B	2.50209	1B	L	70.08	chr1B	484366273	484366360	174
Ku_c10106_313	1B	2.50209	1B	.	70.08	chr1B	433432112	433432212	200
Kukri_c51474_334	1B	2.50209	1B	L	70.08	chr1B	457378727	457378827	192
Kukri_c64195_1203	1B	2.50209	1B	.	70.08	chr1B	540279856	540279934	141
Kukri_c64195_346	1B	2.50209	1B	.	70.08	chr1B	540278307	540278407	176
Kukri_c64195_432	1B	2.50209	1B	.	70.08	chr1B	398687040	398686944	184
Kukri_rep_c73393_848	1B	2.50209	1B	.	70.08	chr1B	433431761	433431661	184
Ra_c3083_982	1B	2.50209	1B	L	70.08	chr1B	457320771	457320871	200
Ra_c34433_417	1B	2.50209	1B	.	70.08	chr1B	453878458	453878558	192
Ra_c68984_1882	1B	2.50209	1B	L	70.08	chr1B	480974251	480974351	192
RAC875_c46646_549	1B	2.50209	1B	.	70.08	chr1B	471752642	471752544	182
RAC875_c865_1936	1B	2.50209	1B	L	70.08	chr1B	457009126	457009226	192
RAC875_c92464_53	1B	2.50209	1B	.	70.08	chr1B	485606493	485606593	176
RAC875_s105188_92	1B	2.50209	1B	L	70.08	chr1B	456975779	456975879	192
RFL_Contig5706_1294	1B	2.50209	1B	L	70.08	chr1B	448742582	448742682	192
TA004407-0898	1B	2.50209	1B	.	70.08	chr1B	478055213	478055164	99.6
Tdurum_contig20191_171	1B	2.50209	1B	L	70.08	chr1B	456999657	456999739	149
Tdurum_contig70304_781	1B	2.50209	1B	L	70.08	chr1B	447323357	447323257	192
tplb0023b14_704	1B	2.50209	1B	L	70.08	chr1B	445180614	445180514	200
wsnp_CAP11_rep_c8576_3700031	1B	2.50209	1B	L	70.08	chr1B	474449602	474449445	313
wsnp_CAP7_c940_480745	1B	2.50209	1B	L	70.08	chr1B	457460501	457460701	388
wsnp_Ex_c17452_26163465	1B	2.50209	1B	.	70.08	chr1B	445434317	445434517	388
wsnp_Ex_c2025_3799847	1B	2.50209	1B	L	70.08	chr1B	456976027	456976227	398
wsnp_Ex_c26620_35859364	1B	2.50209	1B	L	70.08	chr1B	484889767	484889967	398
wsnp_Ex_c34966_43196962	1B	2.50209	1B	.	70.08	chr1B	457463053	457462982	135
wsnp_Ex_c3681_6715277	1B	2.50209	1B	.	70.08	chr1B	456975929	456975729	385
wsnp_Ex_c3681_6716255	1B	2.50209	1B	L	70.08	chr1B	456974951	456974751	391
wsnp_Ex_c5388_9526777	1B	2.50209	1B	L	70.08	chr1B	474451105	474451305	398
wsnp_Ex_c5388_9527189	1B	2.50209	1B	L	70.08	chr1B	474451517	474451717	391
wsnp_Ex_c8865_14815305	1B	2.50209	1B	L	70.08	chr1B	433431611	433431811	388
wsnp_Ex_c9960_16397347	1B	2.50209	1B	.	70.08	chr1B	480841563	480841745	355
wsnp_Ex_rep_c66643_64952627	1B	2.50209	1B	L	70.08	chr1B	484887642	484887510	264
wsnp_Ex_rep_c67036_65492436	1B	2.50209	1B	L	70.08	chr1B	445432515	445432700	369
wsnp_Ex_rep_c68712_67571580	1B	2.50209	1B	.	70.08	chr1B	456271299	456271101	387
wsnp_JD_c4485_5618761	1B	2.50209	1B	L	70.08	chr1B	448300214	448300414	398
wsnp_JD_c4641_5774711	1B	2.50209	1B	L	70.08	chr1B	474449537	474449337	396
wsnp_Ku_c19618_29134473	1B	2.50209	1B	L	70.08	chr1B	482713348	482713457	210
wsnp_Ku_c4951_8856170	1B	2.50209	1B	L	70.08	chr1B	449134824	449135024	391
wsnp_Ra_c12888_20519578	1B	2.50209	1B	L	70.08	chr1B	471193801	471193598	369
wsnp_Ra_c2027_3943938	1B	2.50209	1B	L	70.08	chr1B	456977273	456977106	322
wsnp_Ra_c2027_3945713	1B	2.50209	1B	L	70.08	chr1B	456975437	456975237	388
wsnp_Ra_c2027_3945764	1B	2.50209	1B	L	70.08	chr1B	456975386	456975186	388
wsnp_Ra_c8484_14372772	1B	2.50209	1B	.	70.08	chr1B	445433971	445434171	396
BS00110052_51	1B	2.50209	1B	.	69.77	chr1B	456185176	456185076	176
GENE-3626_308	1B	2.50209	1B	.	69.77	chr1B	452757847	452757765	151
IAAV4866	1B	2.50209	1B	.	69.77	chr1B	456185619	456185429	291
IAAV5744	1B	2.50209	1B	.	69.77	chr1B	454928701	454928899	351
RAC875_rep_c74070_518	1B	2.50209	1B	L	69.77	chr1B	453343890	453343958	137
wsnp_Ex_c852_1657319	1B	2.50209	1B	L	69.77	chr1B	455211598	455211799	377
wsnp_Ex_rep_c69986_68942834	1B	2.50209	1B	.	69.77	chr1B	453344008	453343890	237
wsnp_Ex_rep_c69986_68942866	1B	2.50209	1B	L	69.77	chr1B	453343819	453343704	223
wsnp_Ra_c8484_14372815	1B	2.50209	1B	.	69.77	chr1B	445434014	445434214	388
BS00078228_51	1B	2.50209	1B	L	68.75	chr1B	430168618	430168518	200
GENE-0136_82	1B	2.50209	1B	L	68.75	chr1B	434564697	434564597	192
BS00022089_51	1B	2.50209	1B	L	68.75	chr1B	431457653	431457553	192
BS00033681_51	1B	2.50209	1B	.	68.75	chr1B	432116687	432116787	192
JD_c6360_288	1B	2.50209	1B	.	68.35	chr1B	432821823	432821899	153
BS00070139_51	1B	2.50209	1B	.	68.04	chr1B	424414699	424414799	200
BS00076696_51	1B	2.50209	1B	L	68.04	chr1B	421094232	421094332	192
BS00093841_51	1B	2.50209	1B	.	68.04	chr1B	428069320	428069220	192
BS00110480_51	1B	2.50209	1B	.	68.04	chr1B	427526264	427526364	192
BobWhite_c11235_370	1B	2.50209	1B	.	68.04	chr1B	423960747	423960847	192
Excalibur_c1841_368	1B	2.50209	1B	L	68.04	chr1B	426683381	426683281	200
Excalibur_c59016_839	1B	2.50209	1B	.	68.04	chr1B	426072834	426072934	200
GENE-3085_533	1B	2.50209	1B	L	68.04	chr1B	421541630	421541730	200
IACX5814	1B	2.50209	1B	.	68.04	chr1B	421420758	421420877	230
Kukri_c12151_467	1B	2.50209	1B	L	68.04	chr1B	421097717	421097617	200
Kukri_c12151_769	1B	2.50209	1B	L	68.04	chr1B	421097415	421097315	200
RAC875_c24337_1280	1B	2.50209	1B	L	68.04	chr1B	421097174	421097074	192
RAC875_c32894_1038	1B	2.50209	1B	.	68.04	chr1B	426072618	426072718	176
RAC875_c32894_1116	1B	2.50209	1B	.	68.04	chr1B	426072696	426072796	192
RAC875_c5796_424	1B	2.50209	1B	.	68.04	chr1B	423961066	423960966	200
RAC875_c6905_776	1B	2.50209	1B	.	68.04	chr1B	426450376	426450476	192
RAC875_rep_c71685_445	1B	2.50209	1B	.	68.04	chr1B	426448891	426448978	174
BS00011390_51	1B	2.50209	1B	L	68.04	chr1B	428113195	428113095	184
Tdurum_contig25434_209	1B	2.50209	1B	.	68.04	chr1B	421097854	421097954	192
Tdurum_contig25434_218	1B	2.50209	1B	.	68.04	chr1B	421097863	421097963	192
Tdurum_contig57731_162	1B	2.50209	1B	L	68.04	chr1B	421538980	421539080	200
Tdurum_contig57731_225	1B	2.50209	1B	L	68.04	chr1B	421539043	421539143	192
Tdurum_contig57731_412	1B	2.50209	1B	L	68.04	chr1B	421539230	421539330	200
tplb0058h11_348	1B	2.50209	1B	.	68.04	chr1B	424531757	424531857	192
BS00038929_51	1B	2.50209	1B	L	68.04	chr1B	424076106	424076006	200
RAC875_c42283_686	1B	2.50209	1B	.	67.59	chr1B	362601761	362601861	200
BS00071555_51	1B	2.50209	1B	.	67.38	chr1B	417425423	417425323	176
BS00110148_51	1B	2.50209	1B	L	67.38	chr1B	419204417	419204317	192
BobWhite_c11460_291	1B	2.50209	1B	L	67.38	chr1B	414775921	414775821	192
Excalibur_c57972_116	1B	2.50209	1B	.	67.38	.	.	.	.
GENE-0283_96	1B	2.50209	1B	.	67.38	chr1B	418672200	418672269	139
GENE-3334_199	1B	2.50209	1B	.	67.38	chr1B	417266718	417266814	126
GENE-4605_536	1B	2.50209	1B	.	67.38	chr1B	420235364	420235464	153
IACX2701	1B	2.50209	1B	L	67.38	chr1B	419203611	419203730	238
Kukri_c20927_339	1B	2.50209	1B	.	67.38	chr1B	418806528	418806436	176
RFL_Contig981_1985	1B	2.50209	1B	L	67.38	chr1B	420236306	420236406	200
BS00022581_51	1B	2.50209	1B	L	67.38	chr1B	413985986	413985886	200
Tdurum_contig8081_2331	1B	2.50209	1B	L	67.38	chr1B	415230305	415230405	200
BS00060270_51	1B	2.50209	1B	L	67.38	chr1B	412895556	412895456	200
BS00067434_51	1B	2.50209	1B	L	67.14	chr1B	409633334	409633234	200
BS00094498_51	1B	2.50209	1B	L	67.14	chr1B	409629958	409630058	192
BS00094499_51	1B	2.50209	1B	L	67.14	chr1B	409629991	409630091	192
D_contig17842_656	1B	2.50209	1B	L	67.14	chr1B	394892469	394892351	172
Excalibur_c4163_387	1B	2.50209	1B	.	67.14	chr1B	408641419	408641319	184
JD_c64600_281	1B	2.50209	1B	L	67.14	chr1B	409627995	409628095	200
Ku_c13515_171	1B	2.50209	1B	.	67.14	chr1B	409275440	409275340	200
Kukri_c75399_226	1B	2.50209	1B	L	67.14	chr1B	408656887	408656987	190
BS00011712_51	1B	2.50209	1B	.	67.14	chr1B	407544313	407544231	117
TA005233-0508	1B	2.50209	1B	.	67.14	chr1B	417422943	417422996	107
BS00021946_51	1B	2.50209	1B	.	67.14	chr1B	407937896	407937796	192
BS00021947_51	1B	2.50209	1B	L	67.14	chr1B	406043014	406042914	184
Tdurum_contig28899_127	1B	2.50209	1B	.	67.14	chr1B	415220763	415220863	143
Tdurum_contig42217_127	1B	2.50209	1B	L	67.14	chr1B	408655984	408656084	200
Tdurum_contig43910_1113	1B	2.50209	1B	L	67.14	chr1B	408662431	408662337	180
Tdurum_contig43910_687	1B	2.50209	1B	L	67.14	chr1B	408666624	408666524	200
Tdurum_contig87816_268	1B	2.50209	1B	L	67.14	chr1B	409630058	409629958	192
wsnp_BE403956B_Ta_2_3	1B	2.50209	1B	.	67.14	chr1B	406037237	406037357	240
wsnp_BE442716B_Ta_2_1	1B	2.50209	1B	.	67.14	chr1B	409246561	409246682	226
wsnp_BE442716B_Ta_2_2	1B	2.50209	1B	.	67.14	chr1B	409246762	409246882	232
wsnp_BE591501B_Ta_2_1	1B	2.50209	1B	L	67.14	chr1B	420360394	420360274	198
JD_c18139_485	1B	2.50209	1B	.	66.9	chr1B	402143922	402143982	113
BobWhite_c1318_691	1B	2.50209	1B	.	66.73	chr1B	394410965	394411051	165
Excalibur_c39191_82	1B	2.50209	1B	.	66.32	chr1B	390707838	390707738	200
Kukri_rep_c108436_534	1B	2.50209	1B	L	66.32	chr1B	390707982	390707882	184
BS00062740_51	1B	2.50209	1B	.	66.32	chr1B	390713036	390712936	200
CAP11_c1969_268	1B	2.50209	1B	.	66.07	chr1B	384298858	384298758	200
CAP7_c302_518	1B	2.50209	1B	L	66.07	chr1B	388011039	388010939	198
Ex_c16691_96	1B	2.50209	1B	L	66.07	chr1B	386262563	386262663	192
BobWhite_c43322_203	1B	2.50209	1B	.	66.07	chr1B	384300527	384300451	145
IAAV178	1B	2.50209	1B	.	66.07	chr1B	372149372	372149274	188
IACX184	1B	2.50209	1B	.	66.07	chr1B	388383312	388383192	240
Kukri_c62285_336	1B	2.50209	1B	L	66.07	chr1B	388756725	388756625	192
Kukri_rep_c88171_730	1B	2.50209	1B	L	66.07	chr1B	369601694	369601794	200
Ra_c18323_183	1B	2.50209	1B	.	66.07	chr1B	388757970	388758048	149
RAC875_c2331_2570	1B	2.50209	1B	.	66.07	chr1B	389640552	389640652	192
RAC875_c44575_561	1B	2.50209	1B	L	66.07	chr1B	336070069	336069969	200
RAC875_c5227_1385	1B	2.50209	1B	.	66.07	chr1B	383796296	383796395	190
RAC875_rep_c70803_1442	1B	2.50209	1B	L	66.07	chr1B	340372913	340373013	200
Tdurum_contig10326_151	1B	2.50209	1B	.	66.07	chr1B	389094168	389094068	184
Tdurum_contig42856_1271	1B	2.50209	1B	.	66.07	chr1B	385646636	385646536	192
Tdurum_contig46780_203	1B	2.50209	1B	.	66.07	chr1B	387306239	387306139	200
BS00022670_51	1B	2.50209	1B	L	66.07	chr1B	334549444	334549344	200
wsnp_be443797B_Ta_2_1	1B	2.50209	1B	L	66.07	chr1B	383801036	383800916	216
wsnp_Ku_c30982_40765254	1B	2.50209	1B	.	66.07	chr1B	336209777	336209977	388
BS00052075_51	1B	2.50209	1B	L	66.07	chr1B	385162495	385162395	200
BS00063113_51	1B	2.50209	1B	.	66.07	chr1B	379383143	379383243	192
CAP7_rep_c10850_139	1B	2.50209	1B	L	65.42	chr1B	374319462	374319362	192
CAP7_rep_c7114_55	1B	2.50209	1B	.	65.42	chr1B	374329109	374329036	115
Ex_c34713_501	1B	2.50209	1B	L	65.42	chr1B	367439623	367439523	192
Excalibur_c3140_697	1B	2.50209	1B	.	65.42	chr1B	374329075	374329175	168
GENE-0116_102	1B	2.50209	1B	.	65.42	chr1B	374328748	374328652	162
GENE-0193_197	1B	2.50209	1B	L	65.42	chr1B	367440899	367440999	192
GENE-1214_159	1B	2.50209	1B	.	65.42	chr1B	374858141	374858084	107
Ku_c42700_2798	1B	2.50209	1B	L	65.42	chr1B	371455438	371455538	192
Kukri_c2297_181	1B	2.50209	1B	L	65.42	chr1B	374329469	374329369	200
BobWhite_c7577_69	1B	2.50209	1B	L	65.42	chr1B	378399078	378399178	184
Kukri_c37856_492	1B	2.50209	1B	.	65.42	chr1B	373143651	373143551	192
Ra_c23839_884	1B	2.50209	1B	L	65.42	chr1B	367440060	367440160	192
Ra_c33845_794	1B	2.50209	1B	L	65.42	chr1B	368559068	368559168	200
RAC875_c21842_1647	1B	2.50209	1B	.	65.42	chr1B	364121093	364121169	153
RAC875_c24109_600	1B	2.50209	1B	L	65.42	chr1B	374020281	374020381	192
Tdurum_contig11877_414	1B	2.50209	1B	L	65.42	chr1B	373143352	373143452	192
Tdurum_contig65023_587	1B	2.50209	1B	L	65.42	chr1B	368675725	368675625	192
wsnp_Ex_c26419_35667216	1B	2.50209	1B	.	65.42	chr1B	364419360	364419560	398
wsnp_Ex_rep_c66802_65172754	1B	2.50209	1B	.	65.42	chr1B	369601374	369601258	232
wsnp_Ku_c16117_24917524	1B	2.50209	1B	.	65.42	chr1B	364419136	364419020	224
wsnp_Ku_c66585_65967792	1B	2.50209	1B	L	65.42	chr1B	368543850	368544050	391
wsnp_Ku_c9014_15193623	1B	2.50209	1B	L	65.42	chr1B	370035179	370035379	391
BobWhite_c4236_410	1B	2.50209	1B	L	65.36	chr1B	328938961	328938889	129
wsnp_RFL_Contig4726_5654774	1B	2.50209	1B	.	65.36	chr1B	329487213	329487316	155
BS00090449_51	1B	2.50209	1B	.	64.89	chr1B	363477411	363477311	192
BS00098730_51	1B	2.50209	1B	.	64.89	chr1B	101222351	101222451	192
CAP7_c1241_128	1B	2.50209	1B	L	64.89	chr1B	328439915	328439815	192
Excalibur_c100908_482	1B	2.50209	1B	L	64.89	chr1B	380311292	380311388	170
Excalibur_c111213_145	1B	2.50209	1B	.	64.89	chr1B	187728314	187728214	192
BobWhite_c3661_88	1B	2.50209	1B	.	64.89	chr1B	26135325	26135225	195
Excalibur_rep_c101395_56	1B	2.50209	1B	.	64.89	chr1B	151842817	151842719	188
Excalibur_rep_c67757_264	1B	2.50209	1B	.	64.89	chr1B	330217823	330217725	174
Excalibur_s113941_196	1B	2.50209	1B	L	64.89	chr1B	330212358	330212258	184
IAAV1869	1B	2.50209	1B	L	64.89	chr1B	376616916	376616716	391
IAAV2764	1B	2.50209	1B	L	64.89	chr1B	331420867	331420980	218
JD_c10376_670	1B	2.50209	1B	L	64.89	chr1B	373143452	373143352	200
Ku_c3893_771	1B	2.50209	1B	.	64.89	chr1B	302518982	302519048	125
Kukri_c12936_1505	1B	2.50209	1B	.	64.89	chr1B	330206495	330206583	176
Kukri_c14968_674	1B	2.50209	1B	.	64.89	chr1B	213910964	213911064	192
Kukri_c37856_123	1B	2.50209	1B	L	64.89	chr1B	373144020	373143920	200
Kukri_c6462_320	1B	2.50209	1B	L	64.89	chr1B	376616766	376616866	192
Kukri_c76762_166	1B	2.50209	1B	L	64.89	chr1B	374319295	374319395	200
Kukri_c8308_245	1B	2.50209	1B	L	64.89	chr1B	380885697	380885597	200
Kukri_rep_c101550_113	1B	2.50209	1B	.	64.89	chr1B	329484531	329484431	192
Kukri_rep_c70738_896	1B	2.50209	1B	.	64.89	chr1B	382217102	382217202	200
BobWhite_c13450_2100	1B	2.50209	1B	.	64.89	chr1B	330206618	330206553	131
Ra_c21902_654	1B	2.50209	1B	L	64.89	chr1B	371453328	371453228	192
RAC875_c44452_438	1B	2.50209	1B	L	64.89	chr1B	302781756	302781693	119
RAC875_c53382_120	1B	2.50209	1B	L	64.89	chr1B	292422115	292422215	200
BS00009731_51	1B	2.50209	1B	.	64.89	chr1B	382221324	382221273	73.8
RAC875_rep_c108085_570	1B	2.50209	1B	.	64.89	chr1B	374329036	374329136	153
RFL_Contig1354_484	1B	2.50209	1B	L	64.89	chr1B	315383705	315383805	192
TA003204-1339	1B	2.50209	1B	.	64.89	chr1B	115957935	115957981	93.7
TA004324-0491	1B	2.50209	1B	.	64.89	chr1B	327230061	327230012	99.6
Tdurum_contig47456_182	1B	2.50209	1B	.	64.89	chr1B	382222494	382222594	200
Tdurum_contig53888_107	1B	2.50209	1B	.	64.89	chr1B	382221268	382221322	101
Tdurum_contig53888_350	1B	2.50209	1B	.	64.89	chr1B	382221465	382221565	200
Tdurum_contig84184_124	1B	2.50209	1B	L	64.89	chr1B	381391194	381391094	192
wsnp_Ex_c15934_24341135	1B	2.50209	1B	L	64.89	chr1B	381391044	381391244	391
BS00029345_51	1B	2.50209	1B	.	64.89	chr1B	380887633	380887533	200
wsnp_Ex_c30805_39678077	1B	2.50209	1B	.	64.89	chr1B	382221615	382221415	398
wsnp_Ex_c37635_45347415	1B	2.50209	1B	.	64.89	chr1B	331423325	331423405	161
wsnp_Ex_c38116_45719983	1B	2.50209	1B	.	64.89	chr1B	340373063	340372863	398
wsnp_Ex_c5947_10431109	1B	2.50209	1B	L	64.89	chr1B	326779824	326780024	391
wsnp_Ex_c6022_10552811	1B	2.50209	1B	L	64.89	chr1B	380885718	380885518	388
wsnp_Ex_c9902_16309166	1B	2.50209	1B	L	64.89	chr1B	331422599	331422676	155
wsnp_Ex_rep_c68573_67416138	1B	2.50209	1B	.	64.89	chr1B	382217252	382217052	398
wsnp_Ra_c21132_30487331	1B	2.50209	1B	.	64.89	chr1B	331423967	331424131	319
BS00041010_51	1B	2.50209	1B	.	64.89	chr1B	382222594	382222494	200
BS00063885_51	1B	2.50209	1B	.	64.89	chr1B	329374058	329373958	176
BS00066165_51	1B	2.50209	1B	S	64.89	chr1B	157901638	157901538	192
Excalibur_c6497_535	1B	2.50209	1B	L	64.86	chr1B	278473796	278473896	192
Kukri_c147_1620	1B	2.50209	1B	S	64.64	chr1B	212429593	212429693	192
BS00094017_51	1B	2.50209	1B	.	64.46	chr1B	99712930	99713030	200
IAAV7757	1B	2.50209	1B	.	64.46	chr1B	333491555	333491459	192
Kukri_c31554_437	1B	2.50209	1B	.	64.46	chr1B	330214153	330214060	186
RAC875_c7236_3265	1B	2.50209	1B	.	64.46	chr1B	330198186	330198086	192
BobWhite_c15603_69	1B	2.50209	1B	.	64.46	chr1B	333491459	333491554	190
CAP7_rep_c12580_266	1B	2.50209	1B	L	64.32	chr1B	314571930	314572002	146
Excalibur_c15885_1145	1B	2.50209	1B	.	64.32	chr1B	317364792	317364892	200
JD_c2834_381	1B	2.50209	1B	L	64.32	chr1B	309387695	309387795	192
Kukri_c10308_342	1B	2.50209	1B	.	64.32	chr1B	298075059	298074959	192
Kukri_c62848_1581	1B	2.50209	1B	.	64.32	chr1B	314740305	314740242	119
Kukri_c62848_1632	1B	2.50209	1B	L	64.32	chr1B	314740291	314740191	192
Kukri_c7428_604	1B	2.50209	1B	.	64.32	chr1B	316761682	316761582	200
Kukri_rep_c68583_931	1B	2.50209	1B	.	64.32	chr1B	314741794	314741694	200
BobWhite_rep_c66146_237	1B	2.50209	1B	L	64.32	chr1B	297114948	297115048	200
RFL_Contig2784_641	1B	2.50209	1B	.	64.32	chr1B	317320498	317320400	188
Tdurum_contig288_253	1B	2.50209	1B	L	64.32	chr1B	301795864	301795964	192
Tdurum_contig42289_1857	1B	2.50209	1B	.	64.32	chr1B	306072514	306072420	172
Tdurum_contig7497_570	1B	2.50209	1B	L	64.32	chr1B	310189016	310189087	135
Tdurum_contig83763_107	1B	2.50209	1B	L	64.32	chr1B	317365020	317365120	192
tplb0024i16_800	1B	2.50209	1B	L	64.32	chr1B	307427828	307427921	178
Tdurum_contig19102_84	1B	2.50209	1B	.	64.3	.	.	.	.
BS00082566_51	1B	2.50209	1B	S	64.1	chr1B	5175753	5175853	176
BS00083237_51	1B	2.50209	1B	.	64.1	chr1B	145456236	145456164	137
BS00083306_51	1B	2.50209	1B	.	64.1	chr1B	137634417	137634317	200
BS00088672_51	1B	2.50209	1B	S	64.1	chr1B	183481802	183481902	200
BS00094467_51	1B	2.50209	1B	.	64.1	chr1B	92871683	92871783	200
BS00094469_51	1B	2.50209	1B	.	64.1	chr1B	92871702	92871802	192
CAP12_c1632_462	1B	2.50209	1B	.	64.1	chr1B	8677324	8677231	147
CAP8_c2544_283	1B	2.50209	1B	.	64.1	.	.	.	.
BobWhite_c26130_475	1B	2.50209	1B	.	64.1	chr1B	154596740	154596663	155
Ex_c24969_223	1B	2.50209	1B	L	64.1	chr1B	328820831	328820730	186
Ex_c68416_859	1B	2.50209	1B	.	64.1	.	.	.	.
Excalibur_c10319_229	1B	2.50209	1B	.	64.1	chr1B	328822447	328822384	111
BobWhite_c29659_339	1B	2.50209	1B	.	64.1	chr1B	154598741	154598841	192
Excalibur_c20228_135	1B	2.50209	1B	L	64.1	chr1B	305270049	305270149	192
Excalibur_c23779_474	1B	2.50209	1B	L	64.1	.	.	.	.
Excalibur_c4082_370	1B	2.50209	1B	.	64.1	chr1B	315529815	315529753	101
Excalibur_c5052_151	1B	2.50209	1B	L	64.1	.	.	.	.
Excalibur_c64533_980	1B	2.50209	1B	.	64.1	chr1B	311422713	311422645	137
Excalibur_rep_c106001_513	1B	2.50209	1B	.	64.1	chr1B	330217878	330217974	176
Excalibur_rep_c66306_499	1B	2.50209	1B	.	64.1	.	.	.	.
GENE-0074_370	1B	2.50209	1B	.	64.1	chr1B	41087480	41087569	155
GENE-0227_217	1B	2.50209	1B	.	64.1	chr1B	328642815	328642716	168
GENE-0254_148	1B	2.50209	1B	.	64.1	chr1B	163097671	163097580	169
GENE-0285_336	1B	2.50209	1B	.	64.1	chr1B	104464730	104464813	146
GENE-0400_330	1B	2.50209	1B	.	64.1	chr1B	149607617	149607529	128
GENE-0411_350	1B	2.50209	1B	.	64.1	chr1B	9078300	9078377	119
GENE-0459_114	1B	2.50209	1B	S	64.1	chr1B	106684410	106684459	78.3
GENE-0459_370	1B	2.50209	1B	S	64.1	chr1B	106684341	106684450	105
GENE-0494_151	1B	2.50209	1B	.	64.1	chr1B	98722599	98722677	84.3
GENE-0522_336	1B	2.50209	1B	.	64.1	chr1B	328821821	328821767	93.7
GENE-0565_201	1B	2.50209	1B	.	64.1	chr1B	150061094	150061002	163
GENE-1529_694	1B	2.50209	1B	.	64.1	chr1B	166593403	166593307	184
GENE-3956_91	1B	2.50209	1B	.	64.1	chr1B	38910833	38910744	141
GENE-4063_410	1B	2.50209	1B	.	64.1	.	.	.	.
BobWhite_c45790_683	1B	2.50209	1B	.	64.1	chr1B	163097068	163096968	192
IAAV4055	1B	2.50209	1B	.	64.1	chr1B	69537196	69537344	256
IAAV4677	1B	2.50209	1B	.	64.1	chr1B	137131154	137130969	228
IAAV4861	1B	2.50209	1B	.	64.1	chr1B	68082939	68082744	333
IAAV5269	1B	2.50209	1B	L	64.1	chr1B	303072947	303073147	383
IAAV5364	1B	2.50209	1B	.	64.1	chr1B	155750197	155750048	289
IAAV587	1B	2.50209	1B	.	64.1	chr1B	148894211	148894308	186
IAAV6407	1B	2.50209	1B	.	64.1	chr1B	139070442	139070543	178
IAAV6888	1B	2.50209	1B	.	64.1	chr1B	36269279	36269479	351
IAAV7260	1B	2.50209	1B	L	64.1	chr1B	304514835	304514736	198
IAAV7445	1B	2.50209	1B	.	64.1	chr1B	65548927	65548733	355
IAAV7634	1B	2.50209	1B	.	64.1	chr1B	33987989	33987929	97.6
IAAV8661	1B	2.50209	1B	L	64.1	chr1B	302776613	302776813	398
IAAV9195	1B	2.50209	1B	.	64.1	.	.	.	.
IACX20627	1B	2.50209	1B	.	64.1	chr1B	39578580	39578462	204
IACX6356	1B	2.50209	1B	.	64.1	chr1B	157902098	157902018	145
JD_c1532_462	1B	2.50209	1B	.	64.1	chr1B	137645775	137645871	176
JD_c3173_947	1B	2.50209	1B	.	64.1	chr1B	139665305	139665370	107
JD_c4432_1913	1B	2.50209	1B	.	64.1	chr1B	130637013	130636915	141
JD_c6297_810	1B	2.50209	1B	.	64.1	chr1B	104465487	104465390	186
Ku_c11813_215	1B	2.50209	1B	.	64.1	chr1B	307428472	307428372	192
Ku_c18793_951	1B	2.50209	1B	L	64.1	chr1B	313276474	313276574	200
Ku_c20710_135	1B	2.50209	1B	.	64.1	chr1B	299547379	299547479	192
BobWhite_c5757_260	1B	2.50209	1B	.	64.1	chr1B	145453071	145453171	176
Ku_c62848_956	1B	2.50209	1B	L	64.1	chr1B	314741925	314741856	139
Kukri_c11580_339	1B	2.50209	1B	.	64.1	.	.	.	.
Kukri_c11580_451	1B	2.50209	1B	.	64.1	.	.	.	.
Kukri_c11580_818	1B	2.50209	1B	.	64.1	.	.	.	.
Kukri_c13156_129	1B	2.50209	1B	.	64.1	chr1B	301257922	301257823	174
Kukri_c2332_1093	1B	2.50209	1B	S	64.1	chr1B	8675015	8675115	168
Kukri_c2535_98	1B	2.50209	1B	L	64.1	chr1B	314563137	314563237	192
BobWhite_c7333_76	1B	2.50209	1B	L	64.1	chr1B	317320182	317320278	184
BobWhite_c8713_420	1B	2.50209	1B	.	64.1	chr1B	328822055	328822123	113
Kukri_c62848_106	1B	2.50209	1B	L	64.1	chr1B	314744697	314744624	147
Kukri_c78742_146	1B	2.50209	1B	L	64.1	chr1B	297114813	297114913	184
BobWhite_rep_c49610_521	1B	2.50209	1B	.	64.1	chr1B	107135690	107135590	192
Kukri_c84940_106	1B	2.50209	1B	L	64.1	chr1B	313483439	313483539	190
BobWhite_rep_c50112_99	1B	2.50209	1B	.	64.1	chr1B	107136494	107136587	155
BobWhite_rep_c51917_234	1B	2.50209	1B	.	64.1	chr1B	155750704	155750608	168
Ra_c1195_200	1B	2.50209	1B	L	64.1	chr1B	302511126	302511226	200
Ra_c70039_1705	1B	2.50209	1B	L	64.1	chr1B	302760820	302760751	139
Ra_c7745_1438	1B	2.50209	1B	.	64.1	chr1B	301257571	301257471	192
Ra_c7855_49	1B	2.50209	1B	.	64.1	chr1B	306067958	306068039	165
RAC875_c11749_97	1B	2.50209	1B	L	64.1	.	.	.	.
RAC875_c16677_56	1B	2.50209	1B	.	64.1	chr1B	315530545	315530445	200
RAC875_c18282_1390	1B	2.50209	1B	L	64.1	.	.	.	.
RAC875_c20420_87	1B	2.50209	1B	.	64.1	chr1B	316756956	316757039	151
RAC875_c20775_540	1B	2.50209	1B	.	64.1	chr1B	298116805	298116905	159
RAC875_c21131_3615	1B	2.50209	1B	L	64.1	chr1B	302206634	302206534	184
RAC875_c2209_988	1B	2.50209	1B	S	64.1	.	.	.	.
RAC875_c25708_503	1B	2.50209	1B	.	64.1	.	.	.	.
RAC875_c2972_225	1B	2.50209	1B	L	64.1	.	.	.	.
RAC875_c41584_984	1B	2.50209	1B	.	64.1	.	.	.	.
RAC875_c41675_396	1B	2.50209	1B	.	64.1	chr1B	222199590	222199490	200
BS00003575_51	1B	2.50209	1B	S	64.1	chr1B	148898243	148898343	200
RAC875_c50365_521	1B	2.50209	1B	L	64.1	chr1B	302037255	302037353	147
RAC875_c63421_83	1B	2.50209	1B	L	64.1	.	.	.	.
RAC875_c8183_201	1B	2.50209	1B	.	64.1	.	.	.	.
RAC875_c9791_2297	1B	2.50209	1B	L	64.1	.	.	.	.
RAC875_rep_c101933_656	1B	2.50209	1B	.	64.1	chr1B	313274011	313274110	176
BS00010352_51	1B	2.50209	1B	.	64.1	chr1B	327482971	327483047	145
RAC875_rep_c117462_124	1B	2.50209	1B	L	64.1	chr1B	315530819	315530916	194
RAC875_rep_c75762_175	1B	2.50209	1B	L	64.1	chr1B	314741893	314741793	192
RFL_Contig1354_663	1B	2.50209	1B	L	64.1	chr1B	315383884	315383980	192
RFL_Contig2670_718	1B	2.50209	1B	S	64.1	chr1B	142523014	142522914	200
BS00011450_51	1B	2.50209	1B	.	64.1	chr1B	328643486	328643586	192
TA001643-0728	1B	2.50209	1B	.	64.1	.	.	.	.
TA001649-1197	1B	2.50209	1B	S	64.1	chr1B	68742599	68742647	89.7
TA002664-0848	1B	2.50209	1B	.	64.1	chr1B	205419652	205419691	79.8
TA004184-0525	1B	2.50209	1B	L	64.1	chr1B	301257972	301258025	107
TA004698-0181	1B	2.50209	1B	.	64.1	chr1B	91554537	91554586	60
BS00021748_51	1B	2.50209	1B	.	64.1	chr1B	9269717	9269800	143
Tdurum_contig13391_680	1B	2.50209	1B	L	64.1	chr1B	305269891	305269791	192
Tdurum_contig14650_689	1B	2.50209	1B	.	64.1	.	.	.	.
BS00022180_51	1B	2.50209	1B	.	64.1	chr1B	1204009	1203909	192
Tdurum_contig31201_201	1B	2.50209	1B	L	64.1	chr1B	315383984	315383884	200
Tdurum_contig31201_380	1B	2.50209	1B	L	64.1	chr1B	315383805	315383705	192
Tdurum_contig31624_230	1B	2.50209	1B	L	64.1	chr1B	297728946	297728846	184
Tdurum_contig42289_936	1B	2.50209	1B	.	64.1	chr1B	306077052	306076960	176
Tdurum_contig60809_255	1B	2.50209	1B	L	64.1	chr1B	308587781	308587681	192
Tdurum_contig60809_268	1B	2.50209	1B	L	64.1	chr1B	308587768	308587668	200
Tdurum_contig63991_186	1B	2.50209	1B	L	64.1	chr1B	301257492	301257592	200
Tdurum_contig63991_280	1B	2.50209	1B	L	64.1	chr1B	301257586	301257686	200
Tdurum_contig63991_404	1B	2.50209	1B	.	64.1	chr1B	301257710	301257810	192
tplb0024i16_1177	1B	2.50209	1B	L	64.1	chr1B	307428428	307428528	200
tplb0029b01_1022	1B	2.50209	1B	L	64.1	chr1B	328645298	328645381	167
tplb0029b01_123	1B	2.50209	1B	L	64.1	chr1B	328642065	328642165	200
wsnp_Ex_c11177_18096010	1B	2.50209	1B	L	64.1	chr1B	314568940	314569039	198
wsnp_Ex_c14_27570	1B	2.50209	1B	.	64.1	chr1B	313448839	313448973	260
wsnp_Ex_rep_c69266_68192766	1B	2.50209	1B	.	64.1	chr1B	307428046	307428161	222
wsnp_Ku_c62848_63784645	1B	2.50209	1B	L	64.1	chr1B	314743797	314743638	303
wsnp_RFL_Contig2794_2564017	1B	2.50209	1B	.	64.1	chr1B	302760820	302760751	131
BS00062942_51	1B	2.50209	1B	.	64.1	chr1B	315534856	315534760	184
BobWhite_c16623_68	1B	2.50209	1B	.	64.1	chr1B	69543187	69543087	176
BS00065815_51	1B	2.50209	1B	S	64.1	chr1B	136822773	136822873	192
IAAV2987	1B	2.50209	1B	.	64.04	chr1B	67527529	67527729	176
BS00110530_51	1B	2.50209	1B	.	63.92	chr1B	109729839	109729939	192
D_contig22896_682	1B	2.50209	1B	.	63.92	chr1B	59599870	59599941	103
IACX778	1B	2.50209	1B	.	63.92	.	.	.	.
BS00068096_51	1B	2.50209	1B	.	63.91	.	.	.	.
BobWhite_c11036_842	1B	2.50209	1B	.	63.91	chr1B	236958751	236958829	149
Ex_c103126_573	1B	2.50209	1B	.	63.91	chr1B	644545969	644546036	119
BobWhite_c31602_139	1B	2.50209	1B	S	63.91	chr1B	51236692	51236792	192
GENE-0163_519	1B	2.50209	1B	.	63.91	chr1B	172380794	172380735	87.7
GENE-0181_607	1B	2.50209	1B	.	63.91	chr1B	195593694	195593782	163
GENE-0217_123	1B	2.50209	1B	.	63.91	chr1B	204409045	204408949	174
GENE-0366_124	1B	2.50209	1B	.	63.91	chr1B	159917083	159916995	152
GENE-2766_500	1B	2.50209	1B	.	63.91	chr1B	223800526	223800622	178
GENE-3478_202	1B	2.50209	1B	.	63.91	.	.	.	.
IAAV2777	1B	2.50209	1B	.	63.91	chr1B	206035134	206035334	303
IAAV3509	1B	2.50209	1B	.	63.91	chr1B	210209697	210209845	264
IAAV4362	1B	2.50209	1B	.	63.91	chr1B	198146625	198146482	262
IAAV5236	1B	2.50209	1B	.	63.91	chr1B	259514720	259514900	335
IAAV6948	1B	2.50209	1B	.	63.91	chr1B	202007897	202007800	178
IAAV9097	1B	2.50209	1B	.	63.91	chr1B	207271998	207272187	295
BobWhite_c872_587	1B	2.50209	1B	.	63.91	chr1B	191960306	191960406	184
BobWhite_c14258_383	1B	2.50209	1B	.	63.91	chr1B	217564302	217564228	141
TA002525-0992	1B	2.50209	1B	.	63.91	chr1B	236959829	236959776	107
TA012633-1207	1B	2.50209	1B	.	63.91	chr1B	161993971	161994024	107
BS00035794_51	1B	2.50209	1B	S	63.91	chr1B	198644455	198644355	192
BS00066135_51	1B	2.50209	1B	.	63.91	chr1B	261846226	261846326	176
BS00109910_51	1B	2.50209	1B	.	63.86	chr1B	234251885	234251785	192
Excalibur_c28681_1046	1B	2.50209	1B	.	63.86	chr1B	191706592	191706492	176
GENE-0158_358	1B	2.50209	1B	.	63.86	chr1B	183877818	183877909	167
GENE-1276_68	1B	2.50209	1B	.	63.86	chr1B	32165426	32165511	144
IAAV11	1B	2.50209	1B	.	63.86	chr1B	212749679	212749827	184
JG_c8473_141	1B	2.50209	1B	.	63.86	chr1B	186797940	186798024	161
BS00079450_51	1B	2.50209	1B	S	63.8	chr1B	43043569	43043469	192
Excalibur_c19291_571	1B	2.50209	1B	.	63.8	chr1B	200644938	200644838	200
Excalibur_c46412_148	1B	2.50209	1B	.	63.8	chr1B	169657129	169657229	159
GENE-0065_246	1B	2.50209	1B	.	63.8	chr1B	94185537	94185448	122
IAAV1451	1B	2.50209	1B	.	63.8	chr1B	231661597	231661489	161
IACX13974	1B	2.50209	1B	S	63.8	chr1B	69826757	69826626	254
IACX3433	1B	2.50209	1B	.	63.8	chr1B	202007698	202007608	172
Jagger_c7740_104	1B	2.50209	1B	.	63.8	chr1B	154598386	154598286	192
Kukri_c23819_259	1B	2.50209	1B	.	63.8	chr1B	150542964	150542864	190
Kukri_rep_c104321_201	1B	2.50209	1B	.	63.8	chr1B	212723336	212723436	192
Kukri_rep_c71840_754	1B	2.50209	1B	.	63.8	chr1B	163097301	163097205	184
BobWhite_rep_c55186_299	1B	2.50209	1B	S	63.8	chr1B	28561281	28561381	200
RFL_Contig4520_770	1B	2.50209	1B	.	63.8	chr1B	34730488	34730388	121
Tdurum_contig11572_931	1B	2.50209	1B	.	63.8	chr1B	54133381	54133478	186
Tdurum_contig12812_83	1B	2.50209	1B	.	63.8	chr1B	73017802	73017702	192
Tdurum_contig13095_97	1B	2.50209	1B	S	63.8	chr1B	195560128	195560028	200
Tdurum_contig19251_515	1B	2.50209	1B	.	63.8	chr1B	112864581	112864681	192
Tdurum_contig42092_274	1B	2.50209	1B	S	63.8	chr1B	159183432	159183465	67.9
BobWhite_c4147_1351	1B	2.50209	1B	.	63.17	chr1B	236958613	236958513	200
BobWhite_c4147_1429	1B	2.50209	1B	.	63.17	chr1B	236958535	236958435	200
Excalibur_rep_c68921_433	1B	2.50209	1B	S	62.95	chr1B	228170458	228170358	192
GENE-4608_569	1B	2.50209	1B	.	62.95	chr1B	144274472	144274376	174
IACX5712	1B	2.50209	1B	S	62.95	chr1B	148898353	148898234	238
BS00110104_51	1B	2.50209	1B	S	62.84	chr1B	228174581	228174672	153
Excalibur_c56657_282	1B	2.50209	1B	.	62.84	chr1B	290813950	290814050	192
Kukri_c5098_1902	1B	2.50209	1B	.	62.84	.	.	.	.
RAC875_rep_c105213_103	1B	2.50209	1B	.	62.84	chr1B	94827681	94827781	200
TA015141-0717	1B	2.50209	1B	L	62.84	chr1B	292413330	292413277	107
wsnp_JD_c4444_5575748	1B	2.50209	1B	L	62.84	chr1B	288809944	288810144	398
BS00093736_51	1B	2.50209	1B	S	62.64	chr1B	120884238	120884138	192
BS00093740_51	1B	2.50209	1B	S	62.64	chr1B	120884101	120884001	192
Excalibur_c32726_125	1B	2.50209	1B	.	62.64	chr1B	192277951	192278051	192
Excalibur_c32726_279	1B	2.50209	1B	.	62.64	chr1B	192278105	192278205	184
Excalibur_c5789_373	1B	2.50209	1B	.	62.64	chr1B	118123513	118123436	147
IAAV2452	1B	2.50209	1B	.	62.64	chr1B	120886693	120886827	244
IAAV3828	1B	2.50209	1B	.	62.64	chr1B	209130095	209130295	383
IAAV4985	1B	2.50209	1B	S	62.64	chr1B	166076411	166076611	391
Kukri_c1853_1975	1B	2.50209	1B	S	62.64	chr1B	143054066	143053966	192
Kukri_c19709_383	1B	2.50209	1B	S	62.64	chr1B	191707038	191706952	172
Kukri_c7647_1122	1B	2.50209	1B	S	62.64	chr1B	94831684	94831784	200
RAC875_c10659_570	1B	2.50209	1B	.	62.64	chr1B	94832256	94832156	200
RAC875_c14902_256	1B	2.50209	1B	S	62.64	chr1B	188457452	188457552	200
RAC875_c30381_573	1B	2.50209	1B	L	62.64	chr1B	297098866	297098782	168
BS00013901_51	1B	2.50209	1B	.	62.64	chr1B	120886827	120886743	153
BS00022625_51	1B	2.50209	1B	S	62.64	chr1B	163096641	163096541	200
wsnp_BF291549B_Ta_1_1	1B	2.50209	1B	S	62.64	chr1B	98723514	98723394	232
wsnp_JD_rep_c62985_40164465	1B	2.50209	1B	.	62.64	chr1B	168623923	168623817	196
BS00035690_51	1B	2.50209	1B	S	62.64	chr1B	144931468	144931568	192
BS00067567_51	1B	2.50209	1B	.	62.58	chr1B	40878764	40878664	192
BS00067717_51	1B	2.50209	1B	.	62.58	chr1B	96516833	96516933	176
BS00068182_51	1B	2.50209	1B	.	62.58	chr1B	24636411	24636311	184
BS00069316_51	1B	2.50209	1B	S	62.58	chr1B	98904315	98904215	192
BS00081167_51	1B	2.50209	1B	.	62.58	chr1B	174604293	174604393	192
BS00081969_51	1B	2.50209	1B	S	62.58	chr1B	117170255	117170155	200
BS00083533_51	1B	2.50209	1B	S	62.58	chr1B	69906151	69906250	190
BS00084021_51	1B	2.50209	1B	S	62.58	chr1B	50184218	50184118	192
BobWhite_c18208_142	1B	2.50209	1B	.	62.58	chr1B	37800183	37800083	200
BS00090003_51	1B	2.50209	1B	S	62.58	chr1B	1421157	1421057	153
BS00091317_51	1B	2.50209	1B	.	62.58	chr1B	68742001	68742101	168
BS00091445_51	1B	2.50209	1B	.	62.58	chr1B	159387355	159387424	131
BS00092426_51	1B	2.50209	1B	S	62.58	chr1B	166590938	166591038	200
BS00093945_51	1B	2.50209	1B	.	62.58	chr1B	119767691	119767791	192
BS00098308_51	1B	2.50209	1B	.	62.58	chr1B	140295692	140295596	184
BS00104686_51	1B	2.50209	1B	S	62.58	chr1B	69542609	69542509	192
BS00110120_51	1B	2.50209	1B	.	62.58	chr1B	158534271	158534171	161
D_GBUVHFX02IUW4W_159	1B	2.50209	1B	.	62.58	chr1B	4348970	4349220	410
Excalibur_c100837_236	1B	2.50209	1B	.	62.58	chr1B	191708743	191708652	159
Excalibur_c2016_292	1B	2.50209	1B	.	62.58	chr1B	166078642	166078542	200
Excalibur_c24828_1288	1B	2.50209	1B	.	62.58	chr1B	212433595	212433495	192
Excalibur_c25624_86	1B	2.50209	1B	S	62.58	chr1B	166658090	166658190	200
BobWhite_c11817_376	1B	2.50209	1B	.	62.58	chr1B	171044118	171044218	190
Excalibur_c43347_79	1B	2.50209	1B	.	62.58	chr1B	166076739	166076646	178
Excalibur_c56029_277	1B	2.50209	1B	.	62.58	chr1B	236959848	236959923	151
Excalibur_c5881_398	1B	2.50209	1B	S	62.58	chr1B	45741541	45741460	147
GENE-0025_120	1B	2.50209	1B	.	62.58	chr1B	111260857	111260770	158
GENE-0025_338	1B	2.50209	1B	.	62.58	chr1B	111260915	111260822	152
GENE-0032_951	1B	2.50209	1B	.	62.58	chr1B	158535532	158535438	172
GENE-0121_495	1B	2.50209	1B	.	62.58	chr1B	140296849	140296950	101
GENE-0189_307	1B	2.50209	1B	.	62.58	chr1B	150367840	150367938	188
GENE-0403_110	1B	2.50209	1B	S	62.58	chr1B	109728753	109728660	178
GENE-0466_416	1B	2.50209	1B	S	62.58	chr1B	160322721	160322629	175
GENE-2162_650	1B	2.50209	1B	.	62.58	chr1B	135940783	135940687	170
BobWhite_c44165_441	1B	2.50209	1B	L	62.58	chr1B	201921511	201921611	192
GENE-4436_150	1B	2.50209	1B	.	62.58	chr1B	136650010	136649923	170
GENE-4777_297	1B	2.50209	1B	.	62.58	chr1B	70328386	70328458	108
IAAV2773	1B	2.50209	1B	.	62.58	chr1B	182197714	182197516	347
IAAV4825	1B	2.50209	1B	.	62.58	chr1B	101222870	101223071	250
IAAV5957	1B	2.50209	1B	.	62.58	chr1B	151471369	151471255	220
IAAV8003	1B	2.50209	1B	.	62.58	chr1B	216466103	216466303	391
IACX14648	1B	2.50209	1B	S	62.58	chr1B	53050928	53051076	287
IACX20344	1B	2.50209	1B	.	62.58	chr1B	117183520	117183643	238
IACX3431	1B	2.50209	1B	.	62.58	chr1B	202007889	202007800	178
IACX5970	1B	2.50209	1B	.	62.58	chr1B	94981404	94981313	174
IACX6397	1B	2.50209	1B	S	62.58	chr1B	104721235	104721354	238
IACX6800	1B	2.50209	1B	.	62.58	chr1B	42349315	42349385	141
IACX7219	1B	2.50209	1B	.	62.58	chr1B	28561192	28561311	238
JD_c2439_468	1B	2.50209	1B	.	62.58	chr1B	217286766	217286853	174
JD_c3173_1128	1B	2.50209	1B	.	62.58	chr1B	139665634	139665699	131
Ku_c12783_286	1B	2.50209	1B	.	62.58	chr1B	167109427	167109327	176
Ku_c58871_938	1B	2.50209	1B	S	62.58	chr1B	106683330	106683430	192
Kukri_c100694_132	1B	2.50209	1B	.	62.58	chr1B	57783614	57783714	192
BobWhite_c6367_691	1B	2.50209	1B	.	62.58	chr1B	45199141	45199225	153
Kukri_c18052_356	1B	2.50209	1B	.	62.58	chr1B	94977336	94977268	129
Kukri_c18305_873	1B	2.50209	1B	.	62.58	chr1B	191666733	191666633	200
Kukri_c18679_401	1B	2.50209	1B	S	62.58	chr1B	106790933	106790833	184
Kukri_c20180_112	1B	2.50209	1B	S	62.58	chr1B	67505577	67505659	157
Kukri_c24120_83	1B	2.50209	1B	S	62.58	chr1B	106765583	106765683	192
Kukri_c31349_1542	1B	2.50209	1B	L	62.58	.	.	.	.
Kukri_c34902_520	1B	2.50209	1B	.	62.58	chr1B	130010918	130010818	200
Kukri_c42522_155	1B	2.50209	1B	S	62.58	chr1B	144122297	144122197	200
Kukri_c5299_462	1B	2.50209	1B	S	62.58	chr1B	99598026	99597926	200
Kukri_c6027_66	1B	2.50209	1B	S	62.58	chr1B	106765430	106765530	192
Kukri_c65484_161	1B	2.50209	1B	.	62.58	.	.	.	.
Kukri_c7129_227	1B	2.50209	1B	S	62.58	chr1B	69907136	69907036	192
Kukri_c7886_195	1B	2.50209	1B	S	62.58	chr1B	56314646	56314746	200
Kukri_c81766_107	1B	2.50209	1B	.	62.58	chr1B	94979752	94979671	155
Kukri_c81766_686	1B	2.50209	1B	.	62.58	chr1B	94978221	94978121	184
Kukri_c9105_1184	1B	2.50209	1B	.	62.58	chr1B	146616138	146616038	192
BobWhite_c13378_662	1B	2.50209	1B	.	62.58	chr1B	98168500	98168600	192
Kukri_rep_c108883_500	1B	2.50209	1B	S	62.58	chr1B	109729296	109729374	149
Kukri_rep_c112099_98	1B	2.50209	1B	S	62.58	chr1B	106765510	106765610	192
Kukri_rep_c115647_349	1B	2.50209	1B	S	62.58	chr1B	171044974	171045069	190
Ra_c71421_387	1B	2.50209	1B	S	62.58	chr1B	106792224	106792124	192
RAC875_c45183_415	1B	2.50209	1B	.	62.58	chr1B	212435110	212435036	149
RAC875_c49601_837	1B	2.50209	1B	L	62.58	chr1B	283126252	283126352	200
RAC875_c50407_177	1B	2.50209	1B	.	62.58	chr1B	200035230	200035131	198
BS00003839_51	1B	2.50209	1B	.	62.58	chr1B	94981339	94981404	131
BS00004637_51	1B	2.50209	1B	.	62.58	chr1B	178512865	178512765	161
BS00004981_51	1B	2.50209	1B	.	62.58	chr1B	119766038	119766126	176
RAC875_c68119_594	1B	2.50209	1B	.	62.58	chr1B	193628379	193628479	192
RAC875_c6825_202	1B	2.50209	1B	.	62.58	chr1B	98167936	98168036	192
RAC875_c79514_853	1B	2.50209	1B	L	62.58	.	.	.	.
RAC875_c99469_172	1B	2.50209	1B	S	62.58	chr1B	64236462	64236362	192
RAC875_rep_c69176_194	1B	2.50209	1B	S	62.58	chr1B	107134173	107134273	200
RAC875_rep_c69360_259	1B	2.50209	1B	.	62.58	chr1B	94978094	94978176	157
RFL_Contig1952_781	1B	2.50209	1B	.	62.58	chr1B	132062133	132062217	168
RFL_Contig4059_310	1B	2.50209	1B	.	62.58	chr1B	249236188	249236288	192
TA001211-0664	1B	2.50209	1B	.	62.58	chr1B	94977326	94977379	107
BS00012321_51	1B	2.50209	1B	.	62.58	chr1B	1418302	1418402	161
TA003169-1042	1B	2.50209	1B	S	62.58	chr1B	140296710	140296661	99.6
TA003421-0429	1B	2.50209	1B	.	62.58	chr1B	96592929	96592876	107
TA004235-0297	1B	2.50209	1B	.	62.58	chr1B	151470906	151470857	99.6
BS00015169_51	1B	2.50209	1B	S	62.58	chr1B	189715586	189715486	192
Tdurum_contig100344_184	1B	2.50209	1B	S	62.58	chr1B	87188426	87188326	192
BS00015528_51	1B	2.50209	1B	.	62.58	chr1B	53050928	53051026	165
Tdurum_contig10663_267	1B	2.50209	1B	.	62.58	chr1B	161985044	161985095	103
Tdurum_contig11334_554	1B	2.50209	1B	S	62.58	chr1B	43321881	43321981	192
Tdurum_contig11442_930	1B	2.50209	1B	.	62.58	chr1B	121008282	121008382	192
BS00021703_51	1B	2.50209	1B	.	62.58	chr1B	166077652	166077728	153
Tdurum_contig11824_416	1B	2.50209	1B	.	62.58	chr1B	93911848	93911931	151
BS00021904_51	1B	2.50209	1B	S	62.58	chr1B	207271011	207271111	192
Tdurum_contig13709_317	1B	2.50209	1B	.	62.58	chr1B	183452144	183452244	176
Tdurum_contig25732_112	1B	2.50209	1B	.	62.58	chr1B	70192585	70192685	192
Tdurum_contig29169_289	1B	2.50209	1B	.	62.58	chr1B	86806004	86806104	192
Tdurum_contig34379_237	1B	2.50209	1B	.	62.58	chr1B	116764631	116764731	184
Tdurum_contig42092_353	1B	2.50209	1B	.	62.58	chr1B	159183511	159183611	192
Tdurum_contig44861_1253	1B	2.50209	1B	.	62.58	chr1B	26186610	26186710	200
Tdurum_contig9874_547	1B	2.50209	1B	S	62.58	chr1B	32766635	32766535	184
tplb0038o14_241	1B	2.50209	1B	S	62.58	chr1B	94956280	94956380	192
wsnp_CAP8_c4576_2228073	1B	2.50209	1B	S	62.58	chr1B	57713254	57713054	398
BS00030667_51	1B	2.50209	1B	.	62.58	chr1B	4348432	4348357	151
wsnp_Ra_rep_c74968_72704437	1B	2.50209	1B	.	62.58	chr1B	94977791	94977653	268
BS00040513_51	1B	2.50209	1B	.	62.58	chr1B	105697290	105697390	200
BS00049883_51	1B	2.50209	1B	.	62.58	chr1B	192225623	192225523	184
BS00063964_51	1B	2.50209	1B	.	62.58	chr1B	177837493	177837395	172
BS00064406_51	1B	2.50209	1B	.	62.58	chr1B	141121541	141121641	168
BS00065322_51	1B	2.50209	1B	.	62.58	chr1B	111027718	111027812	165
BS00066971_51	1B	2.50209	1B	S	62.58	chr1B	163585426	163585326	200
wsnp_Ex_c27136_36355033	1B	2.50209	1B	.	62.54	chr1B	94832096	94832296	396
BS00084304_51	1B	2.50209	1B	S	62.42	chr1B	90992811	90992711	200
Kukri_c25500_879	1B	2.50209	1B	.	62.42	.	.	.	.
RAC875_c25692_343	1B	2.50209	1B	S	62.42	chr1B	118133894	118133970	153
RAC875_c79370_378	1B	2.50209	1B	S	62.42	chr1B	61668451	61668351	200
TA001473-0980	1B	2.50209	1B	.	62.42	chr1B	90993343	90993290	107
wsnp_Ra_c8506_14401408	1B	2.50209	1B	S	62.32	chr1B	142834511	142834401	212
BS00067404_51	1B	2.50209	1B	.	60.62	chr1B	193634934	193634838	176
BS00067475_51	1B	2.50209	1B	S	60.62	chr1B	45197030	45197134	125
BS00068380_51	1B	2.50209	1B	.	60.62	chr1B	184744853	184744753	176
BS00068456_51	1B	2.50209	1B	.	60.62	chr1B	84961611	84961711	168
BS00070649_51	1B	2.50209	1B	S	60.62	chr1B	94638374	94638274	200
BS00071903_51	1B	2.50209	1B	.	60.62	chr1B	134560426	134560328	188
BS00073034_51	1B	2.50209	1B	.	60.62	chr1B	136645710	136645810	192
BS00075036_51	1B	2.50209	1B	.	60.62	chr1B	302780301	302780401	168
BS00081569_51	1B	2.50209	1B	.	60.62	chr1B	137175320	137175417	170
BS00087133_51	1B	2.50209	1B	S	60.62	chr1B	52900618	52900718	192
BS00087444_51	1B	2.50209	1B	S	60.62	chr1B	166593090	166593008	165
BS00088671_51	1B	2.50209	1B	.	60.62	chr1B	183482509	183482595	165
BS00097523_51	1B	2.50209	1B	.	60.62	chr1B	41086954	41086854	200
BS00098306_51	1B	2.50209	1B	S	60.62	chr1B	140295861	140295761	200
BS00098484_51	1B	2.50209	1B	S	60.62	chr1B	17731170	17731246	105
BS00106579_51	1B	2.50209	1B	S	60.62	chr1B	166078425	166078325	192
BS00108243_51	1B	2.50209	1B	S	60.62	chr1B	8204875	8204775	168
BS00109971_51	1B	2.50209	1B	.	60.62	chr1B	67055675	67055575	184
BS00110181_51	1B	2.50209	1B	.	60.62	chr1B	139671581	139671486	174
BS00110463_51	1B	2.50209	1B	.	60.62	chr1B	28485911	28486011	200
BobWhite_c19327_314	1B	2.50209	1B	L	60.62	chr1B	326016982	326017082	184
CAP11_c7652_277	1B	2.50209	1B	.	60.62	chr1B	112369952	112369852	200
CAP12_c2714_164	1B	2.50209	1B	S	60.62	chr1B	39852635	39852735	200
CAP7_c8902_121	1B	2.50209	1B	S	60.62	chr1B	11861274	11861174	145
D_contig05173_749	1B	2.50209	1B	S	60.62	chr1B	145456886	145456640	418
D_contig33799_445	1B	2.50209	1B	.	60.62	chr1B	132059866	132060029	285
D_GA8KES401BUJHD_322	1B	2.50209	1B	S	60.62	chr1B	150994174	150994350	125
Ex_c3312_446	1B	2.50209	1B	.	60.62	chr1B	120882793	120882893	176
Excalibur_c1263_901	1B	2.50209	1B	S	60.62	chr1B	58032161	58032261	168
Excalibur_c17801_198	1B	2.50209	1B	.	60.62	chr1B	162781177	162781277	192
Excalibur_c18735_1380	1B	2.50209	1B	S	60.62	chr1B	231621889	231621794	174
Excalibur_c22958_433	1B	2.50209	1B	.	60.62	chr1B	444867865	444867954	60
Excalibur_c34848_287	1B	2.50209	1B	.	60.62	chr1B	150664749	150664849	192
Excalibur_c40507_80	1B	2.50209	1B	.	60.62	chr1B	96592933	96593033	176
Excalibur_c4151_166	1B	2.50209	1B	.	60.62	chr1B	249521161	249521061	192
Excalibur_c43347_322	1B	2.50209	1B	.	60.62	chr1B	166076502	166076404	180
Excalibur_c43626_117	1B	2.50209	1B	.	60.62	chr1B	38119593	38119667	149
Excalibur_c55348_283	1B	2.50209	1B	.	60.62	chr1B	159184500	159184400	192
Excalibur_c58433_839	1B	2.50209	1B	S	60.62	chr1B	41087205	41087105	192
Excalibur_rep_c112996_167	1B	2.50209	1B	.	60.62	chr1B	187210301	187210392	185
Excalibur_rep_c113275_136	1B	2.50209	1B	.	60.62	chr1B	202006470	202006374	192
GENE-0014_142	1B	2.50209	1B	S	60.62	chr1B	1420643	1420574	82.4
GENE-0040_121	1B	2.50209	1B	.	60.62	chr1B	187209953	187210043	179
GENE-0041_486	1B	2.50209	1B	.	60.62	chr1B	120881405	120881309	178
GENE-0074_455	1B	2.50209	1B	.	60.62	chr1B	41087574	41087637	119
GENE-0163_949	1B	2.50209	1B	.	60.62	chr1B	172380826	172380734	151
GENE-0181_271	1B	2.50209	1B	.	60.62	chr1B	195594168	195594085	145
GENE-0189_45	1B	2.50209	1B	S	60.62	chr1B	150367783	150367877	188
GENE-0217_113	1B	2.50209	1B	.	60.62	chr1B	204409051	204408959	166
GENE-0221_100	1B	2.50209	1B	.	60.62	chr1B	173973256	173973159	168
GENE-0332_657	1B	2.50209	1B	.	60.62	chr1B	159388090	159388183	172
GENE-0336_140	1B	2.50209	1B	.	60.62	chr1B	175417499	175417403	190
GENE-0336_224	1B	2.50209	1B	.	60.62	chr1B	175417423	175417326	168
GENE-0339_174	1B	2.50209	1B	.	60.62	chr1B	187702759	187702857	156
GENE-0433_66	1B	2.50209	1B	.	60.62	chr1B	199574985	199574896	176
GENE-0456_190	1B	2.50209	1B	S	60.62	chr1B	162811401	162811309	179
GENE-0496_408	1B	2.50209	1B	.	60.62	chr1B	191002548	191002610	117
GENE-0538_65	1B	2.50209	1B	.	60.62	chr1B	154155916	154155816	200
GENE-3075_364	1B	2.50209	1B	.	60.62	chr1B	49886650	49886554	182
IAAV1312	1B	2.50209	1B	.	60.62	chr1B	41744211	41744125	157
IAAV1624	1B	2.50209	1B	.	60.62	chr1B	37569429	37569229	301
IAAV4676	1B	2.50209	1B	.	60.62	chr1B	223801004	223800806	345
IAAV4723	1B	2.50209	1B	.	60.62	chr1B	118510660	118510460	383
IAAV5936	1B	2.50209	1B	.	60.62	chr1B	61668983	61668785	333
IAAV6503	1B	2.50209	1B	.	60.62	chr1B	138572206	138572094	184
IAAV7602	1B	2.50209	1B	.	60.62	chr1B	137632806	137632628	242
IAAV7845	1B	2.50209	1B	S	60.62	chr1B	45737900	45737700	398
IAAV8117	1B	2.50209	1B	.	60.62	chr1B	17812498	17812380	236
IAAV8409	1B	2.50209	1B	.	60.62	chr1B	137647260	137647124	256
IAAV8883	1B	2.50209	1B	.	60.62	chr1B	57783490	57783690	383
IACX16878	1B	2.50209	1B	.	60.62	chr1B	93913623	93913714	182
IACX20130	1B	2.50209	1B	S	60.62	chr1B	111368361	111368161	398
IACX5756	1B	2.50209	1B	.	60.62	chr1B	94832613	94832504	218
IACX6862	1B	2.50209	1B	.	60.62	chr1B	28763493	28763612	214
IACX7107	1B	2.50209	1B	S	60.62	chr1B	11859343	11859224	222
Jagger_c5906_333	1B	2.50209	1B	S	60.62	chr1B	69542823	69542923	190
JD_c10917_341	1B	2.50209	1B	.	60.62	chr1B	68081219	68081319	200
JD_c10917_403	1B	2.50209	1B	.	60.62	chr1B	68081281	68081381	192
JD_c11817_592	1B	2.50209	1B	.	60.62	chr1B	171044430	171044530	184
JD_c4952_1073	1B	2.50209	1B	.	60.62	chr1B	222312565	222312465	192
BobWhite_c12695_394	1B	2.50209	1B	S	60.62	chr1B	161212035	161212135	200
Kukri_c11707_160	1B	2.50209	1B	.	60.62	chr1B	120408695	120408595	192
Kukri_c15901_1064	1B	2.50209	1B	.	60.62	chr1B	156584761	156584827	133
Kukri_c17055_189	1B	2.50209	1B	S	60.62	chr1B	199010827	199010927	200
Kukri_c18081_1280	1B	2.50209	1B	.	60.62	chr1B	98926718	98926818	184
Kukri_c18081_988	1B	2.50209	1B	.	60.62	chr1B	98926426	98926526	192
Kukri_c19709_407	1B	2.50209	1B	S	60.62	chr1B	191707014	191706952	125
Kukri_c20401_674	1B	2.50209	1B	.	60.62	chr1B	103273328	103273228	192
Kukri_c23300_267	1B	2.50209	1B	S	60.62	chr1B	56879687	56879587	200
Kukri_c23662_414	1B	2.50209	1B	.	60.62	chr1B	24520165	24520067	180
Kukri_c26168_423	1B	2.50209	1B	S	60.62	chr1B	1417711	1417808	181
Kukri_c29541_416	1B	2.50209	1B	.	60.62	chr1B	191667212	191667112	200
Kukri_c30371_173	1B	2.50209	1B	.	60.62	chr1B	90424499	90424589	165
Kukri_c34436_560	1B	2.50209	1B	.	60.62	chr1B	162782405	162782308	178
Kukri_c38845_430	1B	2.50209	1B	S	60.62	chr1B	15450434	15450341	178
Kukri_c51925_654	1B	2.50209	1B	.	60.62	chr1B	203692725	203692655	141
Kukri_c53962_102	1B	2.50209	1B	S	60.62	chr1B	67021781	67021681	200
BobWhite_rep_c49149_530	1B	2.50209	1B	.	60.62	chr1B	189704680	189704584	176
Kukri_c8943_1381	1B	2.50209	1B	S	60.62	chr1B	166657822	166657722	192
Kukri_rep_c102887_300	1B	2.50209	1B	.	60.62	chr1B	56314740	56314839	182
Kukri_rep_c110443_269	1B	2.50209	1B	.	60.62	chr1B	11859824	11859730	157
Kukri_rep_c76296_215	1B	2.50209	1B	S	60.62	chr1B	119099863	119099763	192
BobWhite_rep_c53595_274	1B	2.50209	1B	.	60.62	chr1B	167713641	167713741	200
Kukri_rep_c88225_329	1B	2.50209	1B	.	60.62	chr1B	639039710	639039613	194
RAC875_c11123_186	1B	2.50209	1B	S	60.62	chr1B	189716941	189716868	139
RAC875_c1224_1290	1B	2.50209	1B	S	60.62	chr1B	54877268	54877181	174
RAC875_c1276_717	1B	2.50209	1B	S	60.62	chr1B	192278921	192278821	200
RAC875_c15942_571	1B	2.50209	1B	.	60.62	chr1B	17790672	17790772	184
RAC875_c25100_89	1B	2.50209	1B	S	60.62	chr1B	199575788	199575688	200
RAC875_c29054_192	1B	2.50209	1B	.	60.62	chr1B	260838948	260838850	198
RAC875_c3656_1229	1B	2.50209	1B	S	60.62	chr1B	193286020	193286096	137
RAC875_c37857_158	1B	2.50209	1B	.	60.62	chr1B	207271708	207271611	176
RAC875_c400_193	1B	2.50209	1B	.	60.62	.	.	.	.
RAC875_c44920_181	1B	2.50209	1B	.	60.62	chr1B	71623679	71623779	192
RAC875_c46581_420	1B	2.50209	1B	S	60.62	chr1B	107133499	107133599	200
RAC875_c47463_231	1B	2.50209	1B	.	60.62	chr1B	28443801	28443901	192
RAC875_c47884_100	1B	2.50209	1B	S	60.62	chr1B	63054062	63054162	184
RAC875_c51813_151	1B	2.50209	1B	.	60.62	chr1B	133113579	133113500	159
RAC875_c53593_236	1B	2.50209	1B	S	60.62	chr1B	53251086	53251172	157
RAC875_c56796_114	1B	2.50209	1B	S	60.62	chr1B	98724621	98724548	139
RAC875_c6025_1151	1B	2.50209	1B	S	60.62	chr1B	50338367	50338467	200
BS00004316_51	1B	2.50209	1B	.	60.62	chr1B	137646953	137646868	163
RAC875_c83089_213	1B	2.50209	1B	.	60.62	chr1B	130346851	130346751	192
RAC875_c85881_200	1B	2.50209	1B	.	60.62	chr1B	111371096	111370996	192
RAC875_rep_c109306_570	1B	2.50209	1B	.	60.62	chr1B	142523092	142522992	192
RAC875_rep_c110403_532	1B	2.50209	1B	.	60.62	.	.	.	.
RAC875_s115222_177	1B	2.50209	1B	S	60.62	chr1B	107134506	107134406	200
RAC875_s117310_106	1B	2.50209	1B	.	60.62	chr1B	183878165	183878265	192
BS00011205_51	1B	2.50209	1B	.	60.62	.	.	.	.
RFL_Contig3232_1308	1B	2.50209	1B	S	60.62	chr1B	65547785	65547685	192
RFL_Contig5090_1154	1B	2.50209	1B	S	60.62	chr1B	61897317	61897417	153
RFL_Contig529_963	1B	2.50209	1B	S	60.62	chr1B	86808677	86808577	200
RFL_Contig5444_1284	1B	2.50209	1B	.	60.62	chr1B	61636713	61636620	147
TA002065-1430	1B	2.50209	1B	S	60.62	chr1B	57772710	57772661	99.6
TA005370-0351	1B	2.50209	1B	.	60.62	chr1B	183480717	183480668	99.6
TA005390-1205	1B	2.50209	1B	.	60.62	chr1B	69542461	69542412	99.6
TA005394-0822	1B	2.50209	1B	.	60.62	chr1B	136648423	136648472	99.6
TA005699-1050	1B	2.50209	1B	.	60.62	chr1B	196464163	196464114	99.6
TA005710-0827	1B	2.50209	1B	S	60.62	chr1B	187210691	187210742	103
TA006347-0547	1B	2.50209	1B	.	60.62	chr1B	54876357	54876410	107
BS00019225_51	1B	2.50209	1B	.	60.62	chr1B	234252136	234252036	192
Tdurum_contig11824_281	1B	2.50209	1B	.	60.62	chr1B	93911610	93911689	143
Tdurum_contig12173_284	1B	2.50209	1B	S	60.62	chr1B	117392277	117392177	192
BS00021870_51	1B	2.50209	1B	.	60.62	chr1B	145455115	145455015	192
Tdurum_contig13937_1782	1B	2.50209	1B	.	60.62	chr1B	45738222	45738122	184
Tdurum_contig14418_1242	1B	2.50209	1B	.	60.62	chr1B	104469593	104469692	190
Tdurum_contig25384_530	1B	2.50209	1B	S	60.62	chr1B	69824831	69824731	176
Tdurum_contig30712_430	1B	2.50209	1B	.	60.62	chr1B	111368373	111368473	200
Tdurum_contig31387_156	1B	2.50209	1B	.	60.62	chr1B	151461413	151461513	200
Tdurum_contig42092_1047	1B	2.50209	1B	.	60.62	chr1B	159184294	159184394	192
BS00022507_51	1B	2.50209	1B	.	60.62	chr1B	145456209	145456109	200
BS00022736_51	1B	2.50209	1B	.	60.62	chr1B	98722356	98722283	139
tplb0026b15_350	1B	2.50209	1B	.	60.62	chr1B	117386171	117386271	200
tplb0053b16_1030	1B	2.50209	1B	.	60.62	chr1B	157925647	157925547	192
tplb0055p02_1074	1B	2.50209	1B	.	60.62	chr1B	24932334	24932234	192
BS00026541_51	1B	2.50209	1B	S	60.62	chr1B	169642380	169642280	200
wsnp_Ex_c12063_19310114	1B	2.50209	1B	S	60.62	chr1B	52901657	52901857	383
BS00030733_51	1B	2.50209	1B	.	60.62	chr1B	145456654	145456589	123
BS00031056_51	1B	2.50209	1B	S	60.62	chr1B	90710804	90710904	192
BS00033738_51	1B	2.50209	1B	.	60.62	chr1B	151468674	151468587	174
wsnp_JD_rep_c49357_33576509	1B	2.50209	1B	.	60.62	chr1B	341931721	341931521	391
BobWhite_c15522_250	1B	2.50209	1B	.	60.62	chr1B	106765414	106765514	176
BS00040342_51	1B	2.50209	1B	.	60.62	chr1B	139671222	139671122	200
BS00062723_51	1B	2.50209	1B	.	60.62	chr1B	95654374	95654277	178
BS00063741_51	1B	2.50209	1B	.	60.62	chr1B	171130325	171130225	200
BS00063872_51	1B	2.50209	1B	S	60.62	chr1B	141296077	141296177	184
BS00064750_51	1B	2.50209	1B	.	60.62	chr1B	150363643	150363546	186
BS00064929_51	1B	2.50209	1B	S	60.62	chr1B	42014807	42014907	200
BS00065314_51	1B	2.50209	1B	.	60.62	chr1B	111027757	111027857	176
BS00067169_51	1B	2.50209	1B	S	60.62	chr1B	33066868	33066968	200
Kukri_c45137_137	1B	2.50209	1B	.	60.41	.	.	.	.
Kukri_c5861_360	1B	2.50209	1B	S	59.47	chr1B	70327879	70327979	192
Tdurum_contig12812_182	1B	2.50209	1B	.	59.47	chr1B	72977486	72977386	200
BS00022902_51	1B	2.50209	1B	S	59.47	chr1B	67540826	67540726	200
BS00110546_51	1B	2.50209	1B	S	57.98	chr1B	57085503	57085403	192
BS00105606_51	1B	2.50209	1B	S	57.6	chr1B	56316938	56316838	192
Excalibur_c26936_636	1B	2.50209	1B	S	57.6	chr1B	50778584	50778667	159
Excalibur_c63563_370	1B	2.50209	1B	S	57.6	chr1B	58553725	58553626	196
Excalibur_c94756_540	1B	2.50209	1B	.	57.6	chr1B	54883770	54883868	196
Ku_c6440_336	1B	2.50209	1B	S	57.6	chr1B	54877699	54877766	127
Kukri_c50086_537	1B	2.50209	1B	S	57.6	chr1B	59474054	59474154	192
RAC875_c29906_275	1B	2.50209	1B	S	57.6	chr1B	53248270	53248370	192
RAC875_rep_c69777_101	1B	2.50209	1B	S	57.6	chr1B	58580444	58580505	67.9
wsnp_Ex_c2111_3963339	1B	2.50209	1B	S	57.6	chr1B	59601987	59602163	351
wsnp_Ex_c28495_37622019	1B	2.50209	1B	S	57.6	chr1B	59600265	59600065	398
wsnp_Ku_c11987_19473636	1B	2.50209	1B	S	57.6	chr1B	56313147	56312947	388
wsnp_Ku_rep_c70742_70379526	1B	2.50209	1B	S	57.6	chr1B	54883868	54883720	292
BS00074034_51	1B	2.50209	1B	S	57.31	chr1B	59539555	59539655	200
Excalibur_c5065_566	1B	2.50209	1B	.	57.31	chr1B	54876969	54877069	184
Kukri_c40439_366	1B	2.50209	1B	S	57.31	chr1B	59197025	59196925	200
Kukri_c8533_1398	1B	2.50209	1B	.	57.31	chr1B	49886407	49886500	186
Kukri_rep_c108299_221	1B	2.50209	1B	S	57.31	chr1B	58754158	58754058	200
Ra_c11488_297	1B	2.50209	1B	S	57.31	chr1B	52899773	52899873	192
RAC875_rep_c109416_191	1B	2.50209	1B	.	57.31	chr1B	58324314	58324214	200
wsnp_Ex_c14832_22953906	1B	2.50209	1B	S	57.31	chr1B	53051117	53050966	293
Excalibur_c19341_673	1B	2.50209	1B	S	56.88	chr1B	69539089	69539184	190
GENE-0427_115	1B	2.50209	1B	.	56.88	chr1B	40942826	40942905	159
IACX16577	1B	2.50209	1B	.	56.88	chr1B	41641922	41642041	206
Kukri_c18006_1568	1B	2.50209	1B	S	56.88	chr1B	56311958	56311858	184
Kukri_c4376_388	1B	2.50209	1B	L	56.88	chr1B	520684151	520684246	182
Kukri_c60285_505	1B	2.50209	1B	S	56.88	chr1B	43042969	43042869	184
Kukri_rep_c100936_449	1B	2.50209	1B	S	56.88	chr1B	40199610	40199682	137
RAC875_c8271_1352	1B	2.50209	1B	.	56.88	chr1B	56312191	56312091	200
RAC875_c8271_1469	1B	2.50209	1B	S	56.88	chr1B	56312074	56311974	184
RAC875_c8271_887	1B	2.50209	1B	.	56.88	chr1B	56312656	56312556	184
RAC875_c90169_393	1B	2.50209	1B	.	56.88	chr1B	47509435	47509335	184
RAC875_rep_c96733_369	1B	2.50209	1B	S	56.88	chr1B	56313810	56313910	192
wsnp_Ex_c33654_42106735	1B	2.50209	1B	S	56.88	chr1B	54880178	54879978	398
wsnp_Ku_c11987_19472688	1B	2.50209	1B	.	56.88	chr1B	56314095	56313895	388
BS00064263_51	1B	2.50209	1B	.	56.88	chr1B	47163831	47163758	139
BS00065844_51	1B	2.50209	1B	.	56.88	chr1B	50154174	50154273	153
GENE-3070_114	1B	2.50209	1B	.	56.73	chr1B	45480310	45480386	123
IAAV8952	1B	2.50209	1B	S	56.73	chr1B	49880968	49880845	238
BS00063679_51	1B	2.50209	1B	.	56.73	chr1B	47181524	47181624	176
BobWhite_c26045_230	1B	2.50209	1B	.	56.65	chr1B	39384172	39384268	184
Kukri_c47342_73	1B	2.50209	1B	.	56.65	chr1B	39382940	39383040	200
Tdurum_contig16541_78	1B	2.50209	1B	.	56.65	chr1B	51512278	51512178	192
Tdurum_contig16541_89	1B	2.50209	1B	.	56.65	chr1B	51512267	51512173	188
BS00025736_51	1B	2.50209	1B	.	56.65	chr1B	39866100	39866200	161
wsnp_RFL_Contig4080_4587633	1B	2.50209	1B	.	56.65	chr1B	23896429	23896507	149
wsnp_Ex_c2117_3976893	1B	2.50209	1B	S	53.49	chr1B	28824009	28824167	299
IAAV7541	1B	2.50209	1B	.	53.37	chr1B	28563946	28563788	307
Tdurum_contig61410_467	1B	2.50209	1B	.	53.37	chr1B	28561028	28560950	157
Excalibur_c43567_850	1B	2.50209	1B	.	53.35	chr1B	7995497	7995597	192
Kukri_c34793_360	1B	2.50209	1B	S	53.35	.	.	.	.
RAC875_c13585_778	1B	2.50209	1B	.	53.35	.	.	.	.
RAC875_c32874_1164	1B	2.50209	1B	.	53.35	chr1B	7991093	7991193	184
Tdurum_contig56188_569	1B	2.50209	1B	S	53.35	chr1B	28563880	28563780	200
Tdurum_contig61324_305	1B	2.50209	1B	S	53.35	chr1B	28562287	28562187	200
BS00091126_51	1B	2.50209	1B	S	51.1	chr1B	46261064	46260964	192
Excalibur_c101903_287	1B	2.50209	1B	.	51.1	chr1B	39806956	39807056	190
RAC875_c25101_644	1B	2.50209	1B	.	51.1	chr1B	56314573	56314662	170
wsnp_Ra_c19335_28504388	1B	2.50209	1B	.	51.1	chr1B	46828797	46828597	391
BS00064974_51	1B	2.50209	1B	S	51.1	chr1B	47175704	47175604	192
GENE-1756_115	1B	2.50209	1B	L	46.15	chr1B	26112059	26112146	121
wsnp_Ex_c5780_10154132	1B	2.50209	1B	S	46.15	chr1B	26186618	26186818	391
IAAV426	1B	2.50209	1B	.	44.64	chr1B	30731051	30730851	248
BS00067709_51	1B	2.50209	1B	.	43.86	chr1B	60122551	60122650	143
BS00071161_51	1B	2.50209	1B	S	43.86	chr1B	1533474	1533574	192
BS00073199_51	1B	2.50209	1B	S	43.86	chr1B	32776375	32776275	192
BS00081168_51	1B	2.50209	1B	.	43.86	chr1B	174604297	174604397	200
BS00084722_51	1B	2.50209	1B	.	43.86	chr1B	119885941	119886036	190
BS00087988_51	1B	2.50209	1B	.	43.86	chr1B	132937636	132937736	200
BS00088256_51	1B	2.50209	1B	.	43.86	chr1B	160326043	160325943	184
BS00091632_51	1B	2.50209	1B	.	43.86	chr1B	186802351	186802449	196
BS00092514_51	1B	2.50209	1B	.	43.86	chr1B	70711311	70711234	155
BS00093102_51	1B	2.50209	1B	S	43.86	chr1B	155407625	155407525	192
BS00094759_51	1B	2.50209	1B	.	43.86	chr1B	139070543	139070450	178
BS00095751_51	1B	2.50209	1B	S	43.86	chr1B	188262333	188262433	192
BS00105833_51	1B	2.50209	1B	.	43.86	chr1B	17731170	17731246	153
BS00110121_51	1B	2.50209	1B	S	43.86	chr1B	22074482	22074382	200
CAP11_c3813_253	1B	2.50209	1B	S	43.86	chr1B	69543259	69543159	192
CAP8_c2036_140	1B	2.50209	1B	.	43.86	chr1B	154157495	154157402	143
CAP8_c2850_333	1B	2.50209	1B	S	43.86	chr1B	11860783	11860865	149
Ex_c15717_451	1B	2.50209	1B	.	43.86	chr1B	45737991	45737891	192
Ex_c64327_523	1B	2.50209	1B	.	43.86	chr1B	28816973	28816873	184
Excalibur_c11666_996	1B	2.50209	1B	.	43.86	chr1B	16919763	16919834	127
Excalibur_c12376_569	1B	2.50209	1B	.	43.86	chr1B	1251480	1251559	151
BobWhite_c3068_393	1B	2.50209	1B	.	43.86	chr1B	132937403	132937488	155
Excalibur_c2541_262	1B	2.50209	1B	S	43.86	chr1B	104772866	104772766	192
Excalibur_c31375_558	1B	2.50209	1B	.	43.86	chr1B	5403604	5403504	192
Excalibur_c55959_710	1B	2.50209	1B	.	43.86	chr1B	17791200	17791300	153
Excalibur_c5775_228	1B	2.50209	1B	.	43.86	chr1B	159917011	159916911	184
Excalibur_c6213_689	1B	2.50209	1B	.	43.86	chr1B	97378368	97378444	137
Excalibur_c95327_51	1B	2.50209	1B	.	43.86	chr1B	10104272	10104372	184
Excalibur_rep_c103847_565	1B	2.50209	1B	S	43.86	chr1B	145453641	145453741	192
BobWhite_c39269_243	1B	2.50209	1B	.	43.86	chr1B	19055086	19055129	79.8
GENE-0087_196	1B	2.50209	1B	.	43.86	chr1B	101222795	101222696	167
GENE-0087_561	1B	2.50209	1B	.	43.86	chr1B	101222607	101222700	170
GENE-0256_368	1B	2.50209	1B	.	43.86	chr1B	202009467	202009371	151
GENE-0346_235	1B	2.50209	1B	.	43.86	chr1B	207267184	207267284	184
GENE-0489_946	1B	2.50209	1B	.	43.86	chr1B	151470592	151470500	151
GENE-0553_173	1B	2.50209	1B	.	43.86	chr1B	191957269	191957204	123
GENE-0564_125	1B	2.50209	1B	.	43.86	chr1B	156582533	156582633	192
GENE-0564_313	1B	2.50209	1B	.	43.86	chr1B	156582717	156582813	170
GENE-0815_140	1B	2.50209	1B	.	43.86	chr1B	15142189	15142280	173
GENE-2541_403	1B	2.50209	1B	.	43.86	chr1B	90418622	90418540	117
GENE-2762_144	1B	2.50209	1B	S	43.86	chr1B	173975550	173975454	190
GENE-4777_662	1B	2.50209	1B	.	43.86	chr1B	70328434	70328521	100
IAAV1625	1B	2.50209	1B	.	43.86	chr1B	186463469	186463321	287
IAAV1833	1B	2.50209	1B	.	43.86	chr1B	20587566	20587766	375
IAAV2375	1B	2.50209	1B	.	43.86	chr1B	148435766	148435966	367
IAAV268	1B	2.50209	1B	.	43.86	chr1B	148898412	148898220	383
IAAV3057	1B	2.50209	1B	.	43.86	chr1B	44067376	44067544	216
IAAV3801	1B	2.50209	1B	.	43.86	chr1B	200300052	200300252	391
IAAV4531	1B	2.50209	1B	.	43.86	chr1B	211313859	211313731	248
IAAV4559	1B	2.50209	1B	S	43.86	chr1B	119099212	119099371	317
IAAV6001	1B	2.50209	1B	S	43.86	chr1B	17623269	17623076	369
IAAV6025	1B	2.50209	1B	.	43.86	chr1B	211312383	211312583	391
IAAV6525	1B	2.50209	1B	S	43.86	chr1B	38911453	38911263	379
IAAV6922	1B	2.50209	1B	.	43.86	chr1B	166657098	166657263	224
IAAV8714	1B	2.50209	1B	.	43.86	chr1B	148473952	148474114	307
IACX19890	1B	2.50209	1B	.	43.86	chr1B	217289956	217290070	188
IACX3505	1B	2.50209	1B	.	43.86	chr1B	144931861	144931980	182
IACX6858	1B	2.50209	1B	.	43.86	chr1B	57712532	57712607	151
IACX7053	1B	2.50209	1B	.	43.86	chr1B	119766028	119766126	165
Jagger_c6107_116	1B	2.50209	1B	S	43.86	chr1B	166657551	166657651	192
Ku_c8810_903	1B	2.50209	1B	S	43.86	chr1B	8254810	8254909	97.6
Kukri_c11756_1706	1B	2.50209	1B	S	43.86	chr1B	17789621	17789561	113
BobWhite_c6812_144	1B	2.50209	1B	.	43.86	chr1B	70707986	70708086	192
Kukri_c22856_385	1B	2.50209	1B	.	43.86	chr1B	220754058	220754158	176
Kukri_c25654_382	1B	2.50209	1B	.	43.86	chr1B	67015100	67015000	200
Kukri_c26731_312	1B	2.50209	1B	.	43.86	chr1B	68078248	68078153	174
Kukri_c3414_114	1B	2.50209	1B	S	43.86	chr1B	68084043	68083943	200
Kukri_c34536_259	1B	2.50209	1B	.	43.86	chr1B	14845527	14845452	143
Kukri_c5221_506	1B	2.50209	1B	S	43.86	chr1B	39583716	39583816	192
Kukri_c56333_178	1B	2.50209	1B	.	43.86	chr1B	670176203	670176303	200
Kukri_c7936_630	1B	2.50209	1B	.	43.86	chr1B	161210973	161211073	192
Kukri_rep_c108883_577	1B	2.50209	1B	S	43.86	chr1B	109729494	109729594	200
Kukri_rep_c111568_656	1B	2.50209	1B	.	43.86	chr1B	213911937	213912037	192
Kukri_rep_c68217_1456	1B	2.50209	1B	.	43.86	chr1B	145453855	145453758	186
RAC875_c10050_620	1B	2.50209	1B	.	43.86	chr1B	109729396	109729296	192
BobWhite_c13654_447	1B	2.50209	1B	S	43.86	chr1B	201757791	201757862	127
RAC875_c140_338	1B	2.50209	1B	.	43.86	chr1B	30731440	30731340	192
RAC875_c21367_209	1B	2.50209	1B	.	43.86	chr1B	212749788	212749688	184
RAC875_c2444_101	1B	2.50209	1B	.	43.86	chr1B	49887554	49887454	184
RAC875_c30367_736	1B	2.50209	1B	.	43.86	chr1B	186799598	186799505	178
RAC875_c30593_58	1B	2.50209	1B	.	43.86	chr1B	211312727	211312827	192
RAC875_c42715_856	1B	2.50209	1B	S	43.86	chr1B	222301604	222301504	192
RAC875_c455_1400	1B	2.50209	1B	.	43.86	chr1B	117188037	117188118	155
BS00004453_51	1B	2.50209	1B	S	43.86	chr1B	91557656	91557756	200
BS00005004_51	1B	2.50209	1B	S	43.86	chr1B	8676728	8676828	200
RAC875_c82649_146	1B	2.50209	1B	.	43.86	chr1B	195558090	195557990	200
RAC875_c90431_188	1B	2.50209	1B	.	43.86	chr1B	121010535	121010635	192
RAC875_c9457_788	1B	2.50209	1B	S	43.86	chr1B	8204267	8204187	145
RAC875_rep_c109118_164	1B	2.50209	1B	S	43.86	chr1B	166657449	166657349	192
RAC875_rep_c115865_721	1B	2.50209	1B	.	43.86	chr1B	205419440	205419340	192
RAC875_rep_c71677_695	1B	2.50209	1B	.	43.86	chr1B	109729059	109729159	192
RAC875_s110045_62	1B	2.50209	1B	.	43.86	chr1B	212723504	212723404	192
RFL_Contig1736_1393	1B	2.50209	1B	.	43.86	chr1B	163096924	163096827	186
RFL_Contig4104_3197	1B	2.50209	1B	.	43.86	chr1B	20177109	20177209	192
TA003412-0312	1B	2.50209	1B	S	43.86	chr1B	156567524	156567475	99.6
TA003907-0995	1B	2.50209	1B	.	43.86	chr1B	189325140	189325087	107
Tdurum_contig10663_1143	1B	2.50209	1B	.	43.86	chr1B	161991688	161991758	133
BS00021899_51	1B	2.50209	1B	.	43.86	chr1B	191961068	191961168	176
Tdurum_contig14418_753	1B	2.50209	1B	.	43.86	chr1B	104468619	104468719	176
Tdurum_contig14584_159	1B	2.50209	1B	.	43.86	chr1B	87972169	87972107	117
Tdurum_contig19251_352	1B	2.50209	1B	.	43.86	chr1B	112864418	112864518	192
Tdurum_contig21489_536	1B	2.50209	1B	.	43.86	chr1B	171410076	171409975	186
Tdurum_contig25384_255	1B	2.50209	1B	S	43.86	chr1B	69825104	69825004	200
Tdurum_contig27840_304	1B	2.50209	1B	.	43.86	chr1B	209133171	209133071	192
Tdurum_contig27840_760	1B	2.50209	1B	.	43.86	chr1B	209131321	209131234	159
Tdurum_contig34019_260	1B	2.50209	1B	S	43.86	chr1B	56891049	56891149	200
Tdurum_contig42493_605	1B	2.50209	1B	S	43.86	chr1B	168340632	168340732	192
BS00022604_51	1B	2.50209	1B	S	43.86	chr1B	52900648	52900748	192
Tdurum_contig50667_306	1B	2.50209	1B	S	43.86	chr1B	20588106	20588006	200
Tdurum_contig68637_256	1B	2.50209	1B	.	43.86	chr1B	11859871	11859770	131
Tdurum_contig70094_228	1B	2.50209	1B	.	43.86	chr1B	113820282	113820182	192
BS00023056_51	1B	2.50209	1B	S	43.86	chr1B	69542830	69542730	200
Tdurum_contig9874_391	1B	2.50209	1B	S	43.86	chr1B	32767701	32767627	141
tplb0025b13_352	1B	2.50209	1B	S	43.86	chr1B	4349920	4349843	147
tplb0035p13_560	1B	2.50209	1B	S	43.86	chr1B	179629833	179629933	192
BS00023185_51	1B	2.50209	1B	S	43.86	chr1B	167108717	167108617	200
wsnp_Ex_c1493_2860766	1B	2.50209	1B	.	43.86	chr1B	670176353	670176153	383
BS00030635_51	1B	2.50209	1B	.	43.86	chr1B	189325737	189325637	192
BS00031417_51	1B	2.50209	1B	S	43.86	chr1B	50186284	50186184	192
wsnp_Ku_c8592_14575931	1B	2.50209	1B	S	43.86	chr1B	20594400	20594310	180
BS00038368_51	1B	2.50209	1B	S	43.86	chr1B	130636903	130636803	200
BS00058711_51	1B	2.50209	1B	.	43.86	chr1B	104468632	104468535	170
BS00063080_51	1B	2.50209	1B	.	43.86	chr1B	169531738	169531821	167
BS00065311_51	1B	2.50209	1B	.	43.86	chr1B	210212373	210212295	133
BS00065401_51	1B	2.50209	1B	.	43.86	chr1B	160123069	160123169	161
BS00066117_51	1B	2.50209	1B	S	43.86	chr1B	216454608	216454512	192
BS00066398_51	1B	2.50209	1B	.	43.86	chr1B	197292023	197291923	200
BS00087939_51	1B	2.50209	1B	.	43.66	chr1B	162781414	162781514	200
D_contig07994_167	1B	2.50209	1B	.	43.66	chr1B	171409318	171409078	347
GENE-0456_163	1B	2.50209	1B	.	43.66	chr1B	162811428	162811336	175
IAAV3128	1B	2.50209	1B	.	43.66	chr1B	154159048	154158848	335
BobWhite_c14258_434	1B	2.50209	1B	.	43.66	chr1B	217564277	217564180	186
BobWhite_c15522_625	1B	2.50209	1B	.	43.66	chr1B	106765789	106765889	192
Ex_c9403_942	1B	2.50209	1B	S	43.61	chr1B	132071354	132071454	190
Jagger_c8952_170	1B	2.50209	1B	.	43.58	chr1B	16693661	16693561	192
BS00070706_51	1B	2.50209	1B	S	41.21	chr1B	10102055	10102155	200
GENE-0019_1155	1B	2.50209	1B	.	41.21	chr1B	11858334	11858273	99.6
IACX3811	1B	2.50209	1B	.	41.21	chr1B	11859319	11859438	238
Ku_c1312_1194	1B	2.50209	1B	.	41.21	chr1B	11859730	11859806	153
RAC875_c63624_753	1B	2.50209	1B	.	41.21	chr1B	11859542	11859639	194
BS00006820_51	1B	2.50209	1B	S	41.21	chr1B	11634623	11634723	200
RFL_Contig5637_1008	1B	2.50209	1B	.	41.21	chr1B	10104330	10104230	176
TA003235-0794	1B	2.50209	1B	.	41.21	chr1B	189715956	189716009	107
Tdurum_contig42092_1244	1B	2.50209	1B	S	41.21	chr1B	159184491	159184575	168
Tdurum_contig47083_278	1B	2.50209	1B	S	41.21	chr1B	10103896	10103996	192
wsnp_BE637971B_Ta_1_20	1B	2.50209	1B	S	41.21	chr1B	10204997	10204878	228
Kukri_c79135_136	1B	2.50209	1B	.	41.06	chr1B	16480291	16480391	192
BS00011695_51	1B	2.50209	1B	S	41.06	chr1B	15745354	15745254	192
TA003422-0757	1B	2.50209	1B	S	41.06	chr1B	15878673	15878722	99.6
BobWhite_c28295_256	1B	2.50209	1B	.	40.94	chr1B	14846095	14846195	190
GENE-0387_81	1B	2.50209	1B	S	40.94	chr1B	14845522	14845622	192
Tdurum_contig50555_944	1B	2.50209	1B	S	39.58	chr1B	14845063	14844963	200
Kukri_c14149_462	1B	2.50209	1B	S	39.55	chr1B	11698733	11698633	176
BS00080212_51	1B	2.50209	1B	.	39.45	chr1B	8915865	8915765	200
Excalibur_c31248_607	1B	2.50209	1B	.	39.45	chr1B	71621504	71621405	168
IAAV4194	1B	2.50209	1B	S	31.09	chr1B	17891523	17891462	123
IAAV739	1B	2.50209	1B	.	31.04	chr1B	61901146	61901299	274
Excalibur_c16851_835	1B	2.50209	1B	S	31.04	chr1B	17383825	17383725	200
Excalibur_c54439_276	1B	2.50209	1B	.	31.04	chr1B	15289380	15289280	168
Excalibur_rep_c67198_530	1B	2.50209	1B	S	31.04	chr1B	15171386	15171286	184
GENE-3569_500	1B	2.50209	1B	.	31.04	chr1B	20594326	20594226	184
IAAV3809	1B	2.50209	1B	.	31.04	chr1B	17385857	17385704	258
IAAV423	1B	2.50209	1B	.	31.04	chr1B	9599120	9599300	327
Ku_c31363_2165	1B	2.50209	1B	S	31.04	chr1B	17356453	17356553	192
Kukri_c1312_666	1B	2.50209	1B	S	31.04	chr1B	11859086	11859186	200
Kukri_c38845_821	1B	2.50209	1B	.	31.04	chr1B	15449332	15449258	141
RAC875_c113582_346	1B	2.50209	1B	S	31.04	chr1B	11697033	11696933	184
RAC875_c1471_566	1B	2.50209	1B	.	31.04	chr1B	9599270	9599170	192
RAC875_rep_c70613_78	1B	2.50209	1B	.	31.04	chr1B	15165934	15166031	165
RFL_Contig4104_670	1B	2.50209	1B	S	31.04	chr1B	20174583	20174683	192
Tdurum_contig44219_318	1B	2.50209	1B	S	31.04	chr1B	15169586	15169686	200
wsnp_Ex_c7705_13139890	1B	2.50209	1B	.	31.04	chr1B	15746676	15746565	206
wsnp_Ex_rep_c67198_65702998	1B	2.50209	1B	.	31.04	chr1B	15169706	15169578	256
wsnp_Ku_c28164_38103270	1B	2.50209	1B	.	31.04	chr1B	15171154	15171055	199
wsnp_Ku_rep_c103074_89904851	1B	2.50209	1B	.	31.04	chr1B	10075570	10075769	375
wsnp_Ku_rep_c103074_89905152	1B	2.50209	1B	S	31.04	chr1B	10075870	10076022	301
BS00067097_51	1B	2.50209	1B	S	31.04	chr1B	13507365	13507465	200
BS00062726_51	1B	2.50209	1B	.	30.9	chr1B	12813463	12813363	200
TA004380-0460	1B	2.50209	1B	S	30.68	chr1B	10204659	10204609	93.7
BS00022429_51	1B	2.50209	1B	S	30.34	chr1B	8559698	8559798	192
BS00095286_51	1B	2.50209	1B	.	29.85	chr1B	8914715	8914615	145
Kukri_c24615_823	1B	2.50209	1B	.	28.02	chr1B	10075309	10075209	192
Kukri_c92979_195	1B	2.50209	1B	S	27.62	chr1B	9711671	9711571	192
Ku_c17846_363	1B	2.50209	1B	.	24.55	chr1B	9548281	9548181	200
Ku_c36151_460	1B	2.50209	1B	.	24.55	chr1B	9556042	9556142	192
Kukri_c36151_170	1B	2.50209	1B	S	24.55	chr1B	9555752	9555852	159
Ku_c8810_895	1B	2.50209	1B	S	21.05	chr1B	8254802	8254891	107
BS00022323_51	1B	2.50209	1B	S	15.16	chr1B	5761604	5761504	153
Excalibur_c415_844	1B	2.50209	1B	.	14.17	chr1B	22702222	22702322	200
Kukri_c8390_801	1B	2.50209	1B	.	14.17	chr1B	22706379	22706474	167
D_GB5Y7FA01BMOJY_241	1B	2.50209	1B	.	10.33	chr1B	11885298	11885049	432
Kukri_c37738_417	1B	2.50209	1B	.	9.68	chr1B	5584383	5584412	60
TA001594-0748	1B	2.50209	1B	.	9.68	chr1B	5584478	5584425	107
TA006040-0724	1B	2.50209	1B	.	9.68	chr1B	7995249	7995196	107
Tdurum_contig28703_293	1B	2.50209	1B	.	9.4	.	.	.	.
BS00093078_51	1B	2.50209	1B	S	8.36	chr1B	1204068	1203968	200
CAP12_c7629_189	1B	2.50209	1B	.	8.36	.	.	.	.
Excalibur_c10657_1280	1B	2.50209	1B	.	8.36	chr1B	1253285	1253385	176
Excalibur_c10657_796	1B	2.50209	1B	.	8.36	chr1B	1252506	1252590	153
Excalibur_c21898_1423	1B	2.50209	1B	S	8.36	chr1B	1421158	1421258	192
BobWhite_c65478_119	1B	2.50209	1B	.	8.36	chr1B	1420440	1420340	168
[truncated: 10,327 more rows]
