# Supplementary material for: Identification and mapping of expressed genes associated with the 2DL QTL for fusarium head blight resistance in the wheat line Wuhan 1
Source: BMC Genet. 2019 May 21;20:47. doi: 10.1186/s12863-019-0748-6 (PMC6528218; doi:10.1186/s12863-019-0748-6)
Supplement: Supplementary file 4 — Expression profile patterns for genes differentially expressed between R and S NIL and located on the 2DL chromosome arm. Expression profiles are expressed as log2 FC. Data for eight comparison pairs is provided; only log2 FC > 1.0/<− 1.0 are presented. RNA-Seq analyses and comparisons are described in [32]. Blue highlights indicate genes that were further characterized in three pairs of R/S NIL and/or Wuhan 1 and Nyubai (see Table 1). Positive and negative log2 FC values are highlighted in red and green, respectively. ID, gene model numbers in Wheat Genome IWGSC release 2.25 [49]; R, resistant genotype; S, susceptible genotype; rach, rachis; sp., spikelet; Fg, infection with F. graminearum; H2O, mock inoculation with water. (XLSX 109 kb) [file 12863_2019_748_MOESM4_ESM.xlsx]

## Sheet: expression patterns
Expression type	RvsS_Fgsp	RvsS_Fgra	RvsS_H2Osp	RvsS_H2Ora	R_FgvsH2O, sp/ra	S_FgvsH2O, sp/ra	No. of DEG	in 3 pairs of lines +/- 2DL	in Wuhan1 + Nyubai
1	up	up	up	up			1	1	1
2	up	up	up	up	up		1	1	1
3	up	up			up		1
4	up		up	up	down		2
5	up		up	up			2		1
6		up	up	up		down	1
7	up	up			down	down	3		1
8	up	up				down	6
9	up				down	down	53	2	2
10	up					down	42		2
11	up				up	up	1
12	up				up		1	1
13	up						3
14		up			down	down	2
15		up				down	3
16		up					3
17			up		up	up	1
18			up			up	3		2
19	down	up				down	1
20	down	down	down	down			1	1
21	down	down	down			up	1
22	down	down		up	up	up	1
23	down	down			up	up	163	1	3
24	down	down				up	22	2
25	down	down			down	up	3
26	down	down					1
27	down		down		up	up	3	1
28			down	down			1	1	1
29	down				up	up	98
30	down				up		1
31	down					up	47	1	1
32	down				down	down	1
33	down				down		1
34	down						2
35		down			up	up	25
36		down				up	13	1
37			down			down	1
38				down	down	down	1
39				down			2		1
				Total:			518 DEG	13	16

## Sheet: type1
Expression Pattern	ID	RvsS_Fgsp	RvsS_H2Osp	RvsS_Fgra	RvsS_H2Ora	FgvsH2O_Rsp	FgvsH2O_Rra	FgvsH2O_Ssp	FgvsH2O_Sra
1	Traes_2DL_179570792	4.7557	4.2068	3.5489	2.923

## Sheet: type2
Expression Pattern	ID	RvsS_Fgsp	RvsS_H2Osp	RvsS_Fgra	RvsS_H2Ora	FgvsH2O_Rsp	FgvsH2O_Rra	FgvsH2O_Ssp	FgvsH2O_Sra
2	Traes_2DL_03CAA3B80	5.5672	8.0721	6.6655	8.2915	1.3877

## Sheet: type3
Expression Pattern	ID	RvsS_Fgsp	RvsS_H2Osp	RvsS_Fgra	RvsS_H2Ora	FgvsH2O_Rsp	FgvsH2O_Rra	FgvsH2O_Ssp	FgvsH2O_Sra
3	Traes_2DL_7788247EE	1.1802		1.8181		1.9621	3.0502

## Sheet: type4
Expression Pattern	ID	RvsS_Fgsp	RvsS_H2Osp	RvsS_Fgra	RvsS_H2Ora	FgvsH2O_Rsp	FgvsH2O_Rra	FgvsH2O_Ssp	FgvsH2O_Sra
4	Traes_2DL_3040097A4	3.3314	3.9275		5.9726		-1.7498
4	Traes_2DL_AB740FB74	4.5044	3.6726		4.7141		-1.6193

## Sheet: type5
Expression Pattern	ID	RvsS_Fgsp	RvsS_H2Osp	RvsS_Fgra	RvsS_H2Ora	FgvsH2O_Rsp	FgvsH2O_Rra	FgvsH2O_Ssp	FgvsH2O_Sra
5	Traes_2DL_0DFFD3CE2	2.4097	1.5629		1.9552
5	Traes_2DL_A208876FE	6.0592	4.8284		7.1368

## Sheet: type6
Expression Pattern	ID	RvsS_Fgsp	RvsS_H2Osp	RvsS_Fgra	RvsS_H2Ora	FgvsH2O_Rsp	FgvsH2O_Rra	FgvsH2O_Ssp	FgvsH2O_Sra
6	Traes_2DL_8FDF81B54		1.4513	1.2752	1.0547				-1.1326

## Sheet: type7
Expression Pattern	ID	RvsS_Fgsp	RvsS_H2Osp	RvsS_Fgra	RvsS_H2Ora	FgvsH2O_Rsp	FgvsH2O_Rra	FgvsH2O_Ssp	FgvsH2O_Sra
7	Traes_2DL_4BC8DD84A	1.1069		1.0228			-1.5228	-1.8255	-2.6667
7	Traes_2DL_647B61E84	2.3083		1.4999		-1.1082	-1.6801	-3.0243	-3.2745
7	Traes_2DL_7AEA2AF75	1.4051		1.2884			-1.431	-1.699	-2.6927

## Sheet: type8
Expression Pattern	ID	RvsS_Fgsp	RvsS_H2Osp	RvsS_Fgra	RvsS_H2Ora	FgvsH2O_Rsp	FgvsH2O_Rra	FgvsH2O_Ssp	FgvsH2O_Sra
8	Traes_2DL_0F42DC919	1.5448		1.3126					-1.9211
8	Traes_2DL_4B6AF5FCA	1.4851		1.1398				-1.5213	-1.6208
8	Traes_2DL_7940FBA23	2.0224		1.9971				-1.6179	-1.6772
8	Traes_2DL_7CF0C2260	1.5172		1.1916				-1.3149	-1.1665
8	Traes_2DL_BEDDAC0D4	1.3603		1.7192				-2.297	-2.0851
8	Traes_2DL_C4B1C27CA	1.8787		1.7935				-2.1678	-1.8248

## Sheet: type9
Expression Pattern	ID	RvsS_Fgsp	RvsS_H2Osp	RvsS_Fgra	RvsS_H2Ora	FgvsH2O_Rsp	FgvsH2O_Rra	FgvsH2O_Ssp	FgvsH2O_Sra
9	Traes_2DL_01CACA64F	1.9739				-1.9468	-2.7836	-3.7549
9	Traes_2DL_13BC6EC14	1.4497					-1.2839	-1.6822	-1.4687
9	Traes_2DL_18D53A586	1.9969				-1.2403	-1.6727	-3.0792
9	Traes_2DL_1B3AD9F4E	2.0455				-1.4474	-3.7028	-3.3362
9	Traes_2DL_1D35C93CD	2.1875				-1.7383	-2.7384	-3.5683	-3.3498
9	Traes_2DL_20A9E6F75	1.7752					-1.7653	-2.3664	-2.5336
9	Traes_2DL_20DA8D2D5	1.2867				-1.5529	-2.0732	-2.6152	-2.3998
9	Traes_2DL_29112E9BD	1.3817					-1.8051	-2.0206	-2.5322
9	Traes_2DL_2E54BB5EF	1.3192				-1.0645	-3.4932	-2.3799
9	Traes_2DL_3B42FE767	1.7143				-1.5799		-3.0636	-2.7603
9	Traes_2DL_3C229EB92	1.3393				-1.1227	-2.447	-2.3838	-3.2761
9	Traes_2DL_3C51B3AAE	1.2081					-2.2465	-2.3457	-2.8946
9	Traes_2DL_3D9AFDE13	2.8187					-1.9652	-2.7294	-3.9113
9	Traes_2DL_3F691BC13	1.7553				-1.1591	-3.135	-2.6094	-3.2693
9	Traes_2DL_46DDA4126	2.0016				-1.4374		-2.9754	-3.9703
9	Traes_2DL_47208E112	1.6554					-1.9509	-2.438	-3.1101
9	Traes_2DL_4FD242B37	1.3255					-1.1214	-1.672	-1.9668
9	Traes_2DL_5A1CE8406	1.8127					-1.3157	-2.0978	-2.0708
9	Traes_2DL_63B7ABC3E	1.3946				-1.1602	-2.0922	-2.1726
9	Traes_2DL_66736A596	3.2147	1.1795			-2.8267		-4.8464
9	Traes_2DL_682D84924	1.3288					-2.0081	-2.1938	-2.318
9	Traes_2DL_6C27D1160	2.2028				-1.7449	-2.4549	-3.6919	-3.6305
9	Traes_2DL_6D0C1ED2E	1.8101				-1.0851		-2.5736
9	Traes_2DL_718E4E5A7	1.9346					-2.4257	-2.57
9	Traes_2DL_7341B95A4	1.3814					-2.7056	-1.9701	-3.1531
9	Traes_2DL_8434C0251	2.1928				-1.4857		-3.2455	-3.6931
9	Traes_2DL_8F75414FD	1.7174					-1.7448	-2.5557	-2.4666
9	Traes_2DL_93867FC79	1.5986				-1.9373		-3.3356	-3.5945
9	Traes_2DL_96E58C1AB	2.2564					-1.4344	-3.389	-2.5995
9	Traes_2DL_9741F75DC	1.4874				-1.1557	-1.7963	-2.6707	-2.6414
9	Traes_2DL_9E060D0BB	1.5394				-1.0299	-2.6287	-2.2785
9	Traes_2DL_9E3C831EF	2.0427				-1.7505	-3.059	-3.6553	-2.5122
9	Traes_2DL_9F8AC7245	1.6061					-1.4197	-1.9254	-2.2977
9	Traes_2DL_A591AC867	1.0856					-1.3904	-1.4142	-1.8112
9	Traes_2DL_AE4563F96	1.9112					-1.3176	-2.1775	-2.0806
9	Traes_2DL_AEE535136	1.5146				-1.4485	-1.7332	-2.4158
9	Traes_2DL_B16768850	1.8394				-1.2832		-2.5725
9	Traes_2DL_B2963E457	1.2627				-1.1189		-2.0377	-2.3419
9	Traes_2DL_BA1B746DF	2.4709					-2.2557	-3.4359
9	Traes_2DL_BB6F31152	1.8228				-1.1937	-1.4036	-2.858	-2.6111
9	Traes_2DL_BC7F606B9	2.2123				-1.8331	-2.9324	-4.0088	-3.0146
9	Traes_2DL_C795EACF1	1.757				-1.4515	-2.2319	-2.9248	-2.8547
9	Traes_2DL_CDABD0076	1.1971					-1.0852	-1.8732	-1.8226
9	Traes_2DL_D8D157404	1.4138					-1.0838	-1.827	-2.2337
9	Traes_2DL_DCE370754	1.8934					-1.7298	-2.5438	-2.5954
9	Traes_2DL_DF8651BC4	1.3626					-1.9562	-1.7292	-2.385
9	Traes_2DL_E06FF1716	2.5458				-1.2438	-2.134	-3.4355	-2.8492
9	Traes_2DL_E4B86D0C3	2.0477				-1.5969	-3.2737	-3.0278	-3.3235
9	Traes_2DL_E566C63F1	2.3459				-1.1632		-3.1032
9	Traes_2DL_E5E28F2C1	2.4229					-1.7454	-3.3383	-3.0459
9	Traes_2DL_ECA9B55F5	1.688				-1.0336		-2.5936
9	Traes_2DL_FA7A15F63	2.2708				-1.2704		-3.646
9	Traes_2DL_FBE8DBDCF	1.5256					-1.5018	-1.9902	-2.2605

[truncated: 30 more sheets: type10, type11, type12, type13, type14, type15, type16, type17, type18, type19, type20, type21, type22, type23, type24, type25, type26, type27, type28, type29 …]
