# Supplementary material for: Identification and mapping of expressed genes associated with the 2DL QTL for fusarium head blight resistance in the wheat line Wuhan 1
Source: BMC Genet. 2019 May 21;20:47. doi: 10.1186/s12863-019-0748-6 (PMC6528218; doi:10.1186/s12863-019-0748-6)
Supplement: Supplementary file 5 — Expression ratio (log2 FC) between Wuhan 1 and Nyubai spikelets at 2 dai with F. graminearum for DEG located within a genomic region including the 2DL QTL and differentially expressed between R and S NIL. Expression values for Wuhan 1 and Nyubai were from RNA-Seq data [37]. The genomic region was defined by markers Ku_c19185_1569 and cfd233. DEG with log2 FC > 1.5/<− 1.5 between the R and S NIL, indicated with purple highlight, were selected for further analysis. All DEG located in that genomic region that were further characterized are indicated with blue highlight. (XLSX 16 kb) [file 12863_2019_748_MOESM5_ESM.xlsx]

## Sheet: log2FC>1.5, in QTL interval
2DL genes with >1.5 log2FC in R vs S NIL and in 5 LOD 2DL QTL interval	log2 FC for W/N, 2d FG (of 4P set)
Traes_2DL_00618F315	log2FC <+/- 1.0
Traes_2DL_03CAA3B80	not found
Traes_2DL_04FB06EB3	log2FC <+/- 1.0
Traes_2DL_0556EE4CB	log2FC <+/- 1.0
Traes_2DL_060519447	log2FC <+/- 1.0
Traes_2DL_07C68D56E	log2FC <+/- 1.0
Traes_2DL_07F08C844	-1.8405
Traes_2DL_091F48866	1.2
Traes_2DL_09E7EE3FE	log2FC <+/- 1.0
Traes_2DL_09E7EE3FE	log2FC <+/- 1.0
Traes_2DL_0A96AAC5B	not found
Traes_2DL_0C98E720C	not found
Traes_2DL_0D8943F9D	log2FC <+/- 1.0
Traes_2DL_0DFFD3CE2	not found
Traes_2DL_0F0A9C3B9	-0.98
Traes_2DL_0F859298B	log2FC <+/- 1.0
Traes_2DL_1089B6A48	1
Traes_2DL_112D5E5F8	log2FC <+/- 1.0
Traes_2DL_130D6031E	log2FC <+/- 1.0
Traes_2DL_13BC6EC14	log2FC <+/- 1.0
Traes_2DL_146F364E2	log2FC <+/- 1.0
Traes_2DL_179570792	log2FC <+/- 1.0
Traes_2DL_1827C450E	log2FC <+/- 1.0
Traes_2DL_1AC533055	log2FC <+/- 1.0
Traes_2DL_1AE2A05E8	not found
Traes_2DL_1DAE9156A	log2FC <+/- 1.0
Traes_2DL_203C5F142	log2FC <+/- 1.0
Traes_2DL_20A9E6F75	log2FC <+/- 1.0
Traes_2DL_21067E6A6	not found
Traes_2DL_21323959A	log2FC <+/- 1.0
Traes_2DL_221A74A1D	log2FC <+/- 1.0
Traes_2DL_22CE12C14	log2FC <+/- 1.0
Traes_2DL_24AC58D40	log2FC <+/- 1.0
Traes_2DL_2C9FE5E5E	not found
Traes_2DL_33EC197D7	log2FC <+/- 1.0
Traes_2DL_37D967CFC	-1.6408
Traes_2DL_39A6CF612	log2FC <+/- 1.0
Traes_2DL_3A9926B88	-1.1
Traes_2DL_3B0C839E5	-1
Traes_2DL_3BBD24259	not found
Traes_2DL_41666605D	log2FC <+/- 1.0
Traes_2DL_420FEEB83	log2FC <+/- 1.0
Traes_2DL_4483CF89D	not found
Traes_2DL_46DDA4126	log2FC <+/- 1.0
Traes_2DL_47208E112	log2FC <+/- 1.0
Traes_2DL_481253665	not found
Traes_2DL_489652871	log2FC <+/- 1.0
Traes_2DL_48F7FF59D	not found
Traes_2DL_4C09EC734	log2FC <+/- 1.0
Traes_2DL_4CFD341D6	-1.3
Traes_2DL_4F2C54441	not found
Traes_2DL_5166B5215	log2FC <+/- 1.0
Traes_2DL_53A42F39A	log2FC <+/- 1.0
Traes_2DL_54D11D5E7	log2FC <+/- 1.0
Traes_2DL_54E6F0446	log2FC <+/- 1.0
Traes_2DL_588E9C93A	log2FC <+/- 1.0
Traes_2DL_5A1A24113	log2FC <+/- 1.0
Traes_2DL_62AB34961	log2FC <+/- 1.0
Traes_2DL_64D191C24	-1.2
Traes_2DL_675E80C8D	log2FC <+/- 1.0
Traes_2DL_68851ADC8	not found
Traes_2DL_69CA30267	log2FC <+/- 1.0
Traes_2DL_6BD0572DF	-0.954
Traes_2DL_6FCEC8D0D	log2FC <+/- 1.0
Traes_2DL_7183519F8	log2FC <+/- 1.0
Traes_2DL_718E4E5A7	log2FC <+/- 1.0
Traes_2DL_760F65A57	log2FC <+/- 1.0
Traes_2DL_774C48080	log2FC <+/- 1.0
Traes_2DL_77638E759	log2FC <+/- 1.0
Traes_2DL_7788247EE	log2FC <+/- 1.0
Traes_2DL_784FC5773	log2FC <+/- 1.0
Traes_2DL_79015C228	log2FC <+/- 1.0
Traes_2DL_7E49B6C8E	log2FC <+/- 1.0
Traes_2DL_7E9061D5D	log2FC <+/- 1.0
Traes_2DL_7FE3DC546	not found
Traes_2DL_81E326F1A	log2FC <+/- 1.0
Traes_2DL_83168C1E0	log2FC <+/- 1.0
Traes_2DL_848E9C4A6	not found
Traes_2DL_854A8FF75	log2FC <+/- 1.0
Traes_2DL_87BC2E82B	log2FC <+/- 1.0
Traes_2DL_8A90A6C4F	not found
Traes_2DL_8C21AAAEF	log2FC <+/- 1.0
Traes_2DL_8C5162E91	log2FC <+/- 1.0
Traes_2DL_91E53D238	log2FC <+/- 1.0
Traes_2DL_91ED787DB	not found
Traes_2DL_924CA5E17	log2FC <+/- 1.0
Traes_2DL_92725A032	log2FC <+/- 1.0
Traes_2DL_92AB3DF01	not found
Traes_2DL_96E58C1AB	log2FC <+/- 1.0
Traes_2DL_9F8AC7245	log2FC <+/- 1.0
Traes_2DL_AE9EA2DBA	log2FC <+/- 1.0
Traes_2DL_AEE535136	log2FC <+/- 1.0
Traes_2DL_B7ABC1CB9	-1.7744
Traes_2DL_B8EA5B0C6	not found
Traes_2DL_BEDDAC0D4	log2FC <+/- 1.0
Traes_2DL_C141AAB8D	log2FC <+/- 1.0
Traes_2DL_C162F6FFB	log2FC <+/- 1.0
Traes_2DL_C5C149794	log2FC <+/- 1.0
Traes_2DL_C8E954F6F	not found
Traes_2DL_CF20CC39B	log2FC <+/- 1.0
Traes_2DL_D39684C41	not found
Traes_2DL_D4AAE1E4C	log2FC <+/- 1.0
Traes_2DL_D4B7B53AD	log2FC <+/- 1.0
Traes_2DL_D80FC9CE91	log2FC <+/- 1.0
Traes_2DL_D8D157404	log2FC <+/- 1.0
Traes_2DL_DA7AB2B2F	log2FC <+/- 1.0
Traes_2DL_DECB6FBDB	log2FC <+/- 1.0
Traes_2DL_DF8651BC4	log2FC <+/- 1.0
Traes_2DL_E0651D3D3	log2FC <+/- 1.0
Traes_2DL_E301DD433	not found
Traes_2DL_E372BFAAB	not found
Traes_2DL_E4B86D0C3	log2FC <+/- 1.0
Traes_2DL_E56A5ACED	log2FC <+/- 1.0
Traes_2DL_E5A75A4CD	log2FC <+/- 1.0
Traes_2DL_EDAEA1357	-1.7
Traes_2DL_EE130E7CF	log2FC <+/- 1.0
Traes_2DL_EEF2E71FA	log2FC <+/- 1.0
Traes_2DL_F2D3DED15	-1
Traes_2DL_F4A8BA527	log2FC <+/- 1.0
Traes_2DL_F4E862170	-1.4379
Traes_2DL_F600B5FDF	log2FC <+/- 1.0
Traes_2DL_F784FBAA3	log2FC <+/- 1.0
Traes_2DL_F78FE0B97	-1.2
Traes_2DL_F8CF41335	log2FC <+/- 1.0
Legend:
DEG >1.5 in W/N Fg2d, selected for further analysis
DEG with RT-qPCR done in Wuhan 1 and Nyubai, or in 3 piars of NIL
cut off for differential expression: log2FC= <+/-1.0
not found: not in the list of DEG in the RNASeq dataset
