# Supplementary material for: Identification and mapping of expressed genes associated with the 2DL QTL for fusarium head blight resistance in the wheat line Wuhan 1
Source: BMC Genet. 2019 May 21;20:47. doi: 10.1186/s12863-019-0748-6 (PMC6528218; doi:10.1186/s12863-019-0748-6)
Supplement: Supplementary file 8 — Expression profiles for eight candidate genes in 85 DH lines of the mapping population derived from Wuhan 1/Nyubai. Expression profiles were obtained by RT-qPCR on RNA from whole heads infected by F. graminearum and sampled at 2 dai. TaWRKY70, TaACT and NPR1-like were identified in [33, 48]. When known, presence (+) or absence (−) of the 2DL QTL for FHB resistance is indicated for each NIL and the 2 parents in a column to the right of the graphs, based on the presence of the Wuhan 1 or Nyubai allele for gwm539. (XLS 617 kb) [file 12863_2019_748_MOESM8_ESM.xls]

## Sheet: NFLX1 (DHpopulation)
DH Population
2 days Fusarium infected plant material (whole heads)
(last update Feb 20, 2018)															AAox							hn-RNP-Q								TaGapdh (XK)							Aox							Normalization factor				bad blanks this gene
NFLX1	E=1.94	t=0.184														E=1.91							E=2.03								E=1.995							E=1.95								NF4HKGs		Well / Set
		C(t)	DCT	E -DCT	E -DCT/ 4HKGs	Rescaled	Ave	Stdev								samples	Ct value	DCT	E -DCT	Ave E -DCT			samples	Ct value	DCT	E -DCT	Ave E -DCT				samples	Ct value	DCT	E -DCT	Ave E -DCT			samples	Ct value	DCT	E -DCT	Ave E -DCT						plate 1 NFLX1
1	HC 371	22	2.27	0.20733	0.412181	3.96328	4.1957	0.328692								HC 371	19.1	0.83	0.584443	0.620542			HC 371	22.36	0.6	0.653887	0.665668				HC 371	17.31	2.27	0.208511	0.23794			HC 371	22.05	0.74	0.610063	0.65133				0.503007		t=0.184 E=2.0
1	HC 371	21.84	2.11	0.231647	0.460524	4.42812										HC 371	18.92	0.65	0.656641				HC 371	22.31	0.55	0.67745					HC 371	16.95	1.91	0.267368				HC 371	21.86	0.55	0.692598							A1	22
2	HC 372	22.03	2.3	0.203063	0.439454	4.22552	4.12546	0.141513								HC 372	19.22	0.95	0.540777	0.5373			HC 372	22.78	1.02	0.485684	0.467489				HC 372	17.03	1.99	0.252996	0.293246			HC 372	21.96	0.65	0.647855	0.618941				0.46208		A2	21.84
2	HC 372	22.1	2.37	0.193446	0.418641	4.02539										HC 372	19.24	0.97	0.533823				HC 372	22.89	1.13	0.449293					HC 372	16.63	1.59	0.333496				HC 372	22.1	0.79	0.590028							A3	23.35
3	HC 373	19.73	0	1	3.50416	33.6939	31.0135	3.79067								HC 373	19.69	1.42	0.398963	0.440141			HC 373	23.12	1.36	0.381773	0.375134				HC 373	18.16	3.12	0.115925	0.134898			HC 373	23.07	1.76	0.308702	0.297769				0.285375		A4	23.33
3	HC 373	19.98	0.25	0.840896	2.94664	28.3331										HC 373	19.4	1.13	0.481318				HC 373	23.17	1.41	0.368494					HC 373	17.75	2.71	0.15387				HC 373	23.18	1.87	0.286837							A5	22.53
111	HC 374	23.44	3.71	0.076415	0.140254	1.3486	1.1748	0.24578								HC 374	20.54	2.27	0.230173	0.265141			HC 374	22.35	0.59	0.658533	0.670398				HC 374	15.37	0.33	0.796194	0.793454			HC 374	22.06	0.75	0.606002	0.624772				0.544833		A6	22.5
111	HC 374	23.87	4.14	0.0567199	0.104105	1.00101										HC 374	20.13	1.86	0.300108				HC 374	22.3	0.54	0.682264					HC 374	15.38	0.34	0.790714				HC 374	21.97	0.66	0.643542							A7	22.33
4	HC 375	21.05	1.32	0.400535	0.559465	5.37947	5.55261	0.244855								HC 375	18.27	0	1	0.977857			HC 375	22.26	0.5	0.701862	0.699386				HC 375	16.49	1.45	0.367352	0.393108			HC 375	21.38	0.07	0.954328	0.977164				0.715926		A8	22.33
4	HC 375	20.96	1.23	0.426317	0.595477	5.72574										HC 375	18.34	0.07	0.955713				HC 375	22.27	0.51	0.696911					HC 375	16.3	1.26	0.418863				HC 375	21.31	0	1							A9	22.87
5	HC 376	20.79	1.06	0.479632	0.967245	9.30043	9.84584	0.771327								HC 376	19	0.73	0.623513	0.751059			HC 376	22.49	0.73	0.596387	0.577978				HC 376	17.06	2.02	0.247808	0.281689			HC 376	22.4	1.09	0.482906	0.494461				0.495874		A10	23.03
5	HC 376	20.63	0.9	0.535887	1.08069	10.3913										HC 376	18.47	0.2	0.878604				HC 376	22.58	0.82	0.559568					HC 376	16.71	1.67	0.31557				HC 376	22.33	1.02	0.506017							A11	22.82
6	HC 378	22.14	2.41	0.188156	0.424887	4.08545	4.75686	0.949524								HC 378	19.43	1.16	0.472064	0.469029			HC 378	22.71	0.95	0.510363	0.489577				HC 378	16.85	1.81	0.286486	0.31585			HC 378	22.27	0.96	0.526704	0.530245				0.442838		A12	22.84
6	HC 378	21.73	2	0.25	0.564541	5.42828										HC 378	19.45	1.18	0.465994				HC 378	22.83	1.07	0.468791					HC 378	16.58	1.54	0.345214				HC 378	22.25	0.94	0.533786							B1	22.03
7	HC 382	20.1	0.37	0.773782	2.37031	22.7914	23.0309	0.338631								HC 382	19.41	1.14	0.478214	0.514796			HC 382	22.47	0.71	0.604892	0.547014				HC 382	17.77	2.73	0.151759	0.165439			HC 382	23.49	2.18	0.233198	0.243773				0.326448		B2	22.1
7	HC 382	20.07	0.34	0.790041	2.42011	23.2703										HC 382	19.19	0.92	0.551378				HC 382	22.77	1.01	0.489135					HC 382	17.53	2.49	0.179119				HC 382	23.36	2.05	0.254348							B3	23.4
8	HC 384	22.03	2.3	0.203063	0.567055	5.45245	4.72194	1.0331								HC 384	20.04	1.77	0.318105	0.305273			HC 384	22.55	0.79	0.571581	0.540972				HC 384	17.07	2.03	0.246102	0.285256			HC 384	23.06	1.75	0.31077	0.349081				0.358101		B4	23.68
8	HC 384	22.48	2.75	0.148651	0.415108	3.99143										HC 384	20.17	1.9	0.29244				HC 384	22.71	0.95	0.510363					HC 384	16.67	1.63	0.324409				HC 384	22.73	1.42	0.387392							B5	23.35
9	HC 385	23.35	3.62	0.0813339	0.152256	1.464	1.47422	0.0144509								HC 385	19.2	0.93	0.547821	0.50842			HC 385	22.7	0.94	0.513989	0.550995				HC 385	16.16	1.12	0.461386	0.497392			HC 385	22.07	0.76	0.601968	0.584411				0.534191		B6	23.36
9	HC 385	23.33	3.6	0.0824692	0.154381	1.48444										HC 385	19.44	1.17	0.46902				HC 385	22.51	0.75	0.588001					HC 385	15.95	0.91	0.533399				HC 385	22.16	0.85	0.566853							B7	22.61
10	HC 386	23.4	3.67	0.0785633	0.222295	2.13745	1.94892	0.266626								HC 386	20.01	1.74	0.324341	0.324341			HC 386	22.73	0.97	0.503186	0.485989				HC 386	17.16	2.12	0.231271	0.250246			HC 386	22.57	1.26	0.431079	0.395516				0.353419		B8	22.53
10	HC 386	23.68	3.95	0.0647041	0.18308	1.76039										HC 386	20.01	1.74	0.324341				HC 386	22.83	1.07	0.468791					HC 386	16.94	1.9	0.269221				HC 386	22.84	1.53	0.359954							B9	21.02
11	HC 388	21.18	1.45	0.366021	0.600347	5.77257	5.54221	0.32578								HC 388	19.07	0.8	0.5959	0.601741			HC 388	22.3	0.54	0.682264	0.675094				HC 388	16.67	1.63	0.324409	0.354979			HC 388	21.43	0.12	0.922988	0.958166				0.609683		B10	21.21
11	HC 388	21.3	1.57	0.336808	0.552432	5.31185										HC 388	19.04	0.77	0.607581				HC 388	22.33	0.57	0.667924					HC 388	16.42	1.38	0.385548				HC 388	21.32	0.01	0.993344							B11	20.93
12	HC 389	22.15	2.42	0.186856	0.466251	4.48318	4.33307	0.212291								HC 389	19.36	1.09	0.493939	0.529888			HC 389	22.61	0.85	0.547808	0.534564				HC 389	17.14	2.1	0.234488	0.254672			HC 389	22.87	1.56	0.352814	0.35759				0.400763		B12	21.02
12	HC 389	22.25	2.52	0.174343	0.435028	4.18296										HC 389	19.15	0.88	0.565836				HC 389	22.68	0.92	0.521319					HC 389	16.91	1.87	0.274857				HC 389	22.83	1.52	0.362366							C1	19.73
13	HC 390	22.39	2.66	0.15822	0.469288	4.51239	3.63545	1.24018								HC 390	19.66	1.39	0.406784	0.493729			HC 390	23.18	1.42	0.365894	0.35582				HC 390	17.63	2.59	0.167166	0.19225			HC 390	22.81	1.5	0.367238	0.382559				0.337148		C2	19.98
13	HC 390	23.1	3.37	0.0967228	0.286885	2.75851										HC 390	19.11	0.84	0.580673				HC 390	23.26	1.5	0.345745					HC 390	17.25	2.21	0.217333				HC 390	22.69	1.38	0.39788							C3	21.18
14	HC 391	20.11	0.38	0.768438	1.88689	18.1432	17.6539	0.692036								HC 391	18.66	0.39	0.776957	0.830633			HC 391	22.66	0.9	0.528754	0.49062				HC 391	17.67	2.63	0.162611	0.189972			HC 391	22.9	1.59	0.345816	0.355305				0.40725		C4	21.3
14	HC 391	20.19	0.46	0.726986	1.78511	17.1645										HC 391	18.46	0.19	0.884308				HC 391	22.88	1.12	0.452485					HC 391	17.25	2.21	0.217333				HC 391	22.82	1.51	0.364794							C5	21.68
15	HC 392	21.36	1.63	0.323088	0.796228	7.65604	10.3107	3.75431								HC 392	19.41	1.14	0.478214	0.492553			HC 392	22.86	1.1	0.458938	0.43148				HC 392	17.37	2.33	0.200047	0.220552			HC 392	22.11	0.8	0.586101	0.578376				0.405773		C6	21.77
15	HC 392	20.6	0.87	0.547147	1.34841	12.9654										HC 392	19.32	1.05	0.506891				HC 392	23.04	1.28	0.404022					HC 392	17.1	2.06	0.241056				HC 392	22.15	0.84	0.570651							C7	21.03
16	HC 395	21.87	2.14	0.22688	0.436116	4.19342	4.19342	0								HC 395	19.22	0.95	0.540777	0.586206			HC 395	22.27	0.51	0.696911	0.673092				HC 395	16.98	1.94	0.261885	0.331873			HC 395	22.19	0.88	0.555609	0.559345				0.520228		C8	20.93
16	HC 395	21.87	2.14	0.22688	0.436116	4.19342										HC 395	18.98	0.71	0.631635				HC 395	22.37	0.61	0.649273					HC 395	16.36	1.32	0.401861				HC 395	22.17	0.86	0.56308							C9	21.79
17	HC 397	22.53	2.8	0.143587	0.325104	3.126	3.15884	0.0464456								HC 397	19.15	0.88	0.565836	0.57514			HC 397	22.59	0.83	0.555621	0.478396				HC 397	16.9	1.86	0.276762	0.313388			HC 397	22.52	1.21	0.445716	0.441295				0.441665		C10	21.89
17	HC 397	22.5	2.77	0.146604	0.331935	3.19169										HC 397	19.1	0.83	0.584443				HC 397	23.05	1.29	0.401172					HC 397	16.56	1.52	0.350015				HC 397	22.55	1.24	0.436875							C11	23.36
18	HC 399	23.35	3.62	0.0813339	0.152417	1.46554	1.46048	0.00715822								HC 399	18.9	0.63	0.665195	0.617352			HC 399	22.44	0.68	0.617878	0.555244				HC 399	16.78	1.74	0.300676	0.339159			HC 399	21.81	0.5	0.716115	0.697487				0.533629		C12	23.34
18	HC 399	23.36	3.63	0.0807721	0.151364	1.45542										HC 399	19.14	0.87	0.569509				HC 399	22.76	1	0.492611					HC 399	16.45	1.41	0.377642				HC 399	21.89	0.58	0.67886							D1	21.05
19	HC 400	21.68	1.95	0.258816	0.592967	5.70161	5.5292	0.243823								HC 400	18.67	0.4	0.771946	0.771946			HC 400	22.97	1.21	0.424551	0.408646				HC 400	17.35	2.31	0.20283	0.281325			HC 400	22.59	1.28	0.425359	0.40898				0.436476		D2	20.96
19	HC 400	21.77	2.04	0.243164	0.557106	5.35679										HC 400	18.67	0.4	0.771946				HC 400	23.08	1.32	0.39274					HC 400	16.52	1.48	0.359819				HC 400	22.71	1.4	0.392601							D3	22.15
20	HC 401	20.22	0.49	0.712025	1.93322	18.5887	18.3345	0.359429								HC 401	18.87	0.6	0.678235	0.654935			HC 401	23.07	1.31	0.395531	0.383322				HC 401	18.25	3.21	0.108939	0.134108			HC 401	22.25	0.94	0.533786	0.546559				0.36831		D4	22.25
20	HC 401	20.26	0.53	0.692555	1.88036	18.0804										HC 401	18.98	0.71	0.631635				HC 401	23.16	1.4	0.371112					HC 401	17.7	2.66	0.159277				HC 401	22.18	0.87	0.559332							D5	20.22
23	HC 404	21.87	2.14	0.22688	0.51978	4.99788	4.73556	0.370985								HC 404	19.28	1.01	0.520183	0.493089			HC 404	22.85	1.09	0.462199	0.43027				HC 404	17.12	2.08	0.237749	0.307696			HC 404	22.13	0.82	0.578325	0.556055				0.436492		D6	20.26
23	HC 404	22.03	2.3	0.203063	0.465216	4.47323										HC 404	19.45	1.18	0.465994				HC 404	23.06	1.3	0.398341					HC 404	16.45	1.41	0.377642				HC 404	22.25	0.94	0.533786							D7	23.85
24	HC 405	20.82	1.09	0.469761	0.970613	9.33282	10.8666	2.1691						#DIV/0!		HC 405	18.62	0.35	0.79733	0.892236			HC 405	22.56	0.8	1	0.749818				HC 405	18.1	3.06	0.12083	0.150595			HC 405	22.23	0.92	0.540964	0.544601				0.483984		D8	23.87
24	HC 405	20.41	0.68	0.624165	1.28964	12.4004										HC 405	18.29	0.02	0.987141				HC 405	22.74	0.98	0.499636					HC 405	17.52	2.48	0.180361				HC 405	22.21	0.9	0.548238							D9	24.37
25	HC 406	21.31	1.58	0.334482	0.606663	5.83329	6.19805	0.515837								HC 406	18.92	0.65	0.656641	0.663077			HC 406	22.36	0.6	0.653887	0.612734				HC 406	16.89	1.85	0.27868	0.33615			HC 406	21.9	0.59	0.674341	0.6766				0.551347		D10	24.4
25	HC 406	21.14	1.41	0.376312	0.682531	6.5628										HC 406	18.89	0.62	0.669513				HC 406	22.55	0.79	0.571581					HC 406	16.39	1.35	0.39362				HC 406	21.89	0.58	0.67886							D11	21.85
26	HC 407	23.26	3.53	0.0865693	0.23712	2.28	2.23356	0.0656746								HC 407	20.32	2.05	0.265388	0.336086			HC 407	22.68	0.92	0.521319	0.486902				HC 407	17.18	2.14	0.228098	0.259284			HC 407	22.55	1.24	0.436875	0.418711				0.365086		D12	22.03
26	HC 407	23.32	3.59	0.0830429	0.227461	2.18712										HC 407	19.66	1.39	0.406784				HC 407	22.88	1.12	0.452485					HC 407	16.83	1.79	0.290471				HC 407	22.68	1.37	0.400546							E1	20.79
28	HC 409	22.33	2.6	0.164938	0.328284	3.15658	3.15658	0								HC 409	19.29	1.02	0.516828	0.528803			HC 409	22.4	0.64	0.635627	0.60974				HC 409	17.02	1.98	0.254749	0.311051			HC 409	22.04	0.73	0.61415	0.635358				0.502426		E2	20.63
28	HC 409	22.33	2.6	0.164938	0.328284	3.15658										HC 409	19.22	0.95	0.540777				HC 409	22.52	0.76	0.583852					HC 409	16.49	1.45	0.367352				HC 409	21.94	0.63	0.656566							E3	22.39
30	HC 411	22.61	2.88	0.135842	0.288686	2.77583	2.85496	0.111915								HC 411	19.38	1.11	0.487588	0.515938			HC 411	22.59	0.83	0.555621	0.55366				HC 411	17.16	2.12	0.231271	0.27342			HC 411	22.1	0.79	0.590028	0.627711				0.470552		E4	23.1
30	HC 411	22.53	2.8	0.143587	0.305146	2.9341										HC 411	19.21	0.94	0.544288				HC 411	22.6	0.84	0.5517					HC 411	16.71	1.67	0.31557				HC 411	21.92	0.61	0.665394							E5	21.87
31	HC 413	21.03	1.3	0.406126	0.951742	9.15136	9.47977	0.464445								HC 413	19.04	0.77	0.607581	0.611538			HC 413	22.89	1.13	0.449293	0.454116				HC 413	17.28	2.24	0.212877	0.259924			HC 413	22.49	1.18	0.454736	0.459337				0.426719		E6	22.03
31	HC 413	20.93	1.2	0.435275	1.02005	9.80819										HC 413	19.02	0.75	0.615496				HC 413	22.86	1.1	0.458938					HC 413	16.75	1.71	0.306971				HC 413	22.46	1.15	0.463938							E7	22.23
32	HC 415	23.85	4.12	0.0575117	0.144584	1.39023	1.38066	0.0135339								HC 415	18.75	0.48	0.733	0.778275			HC 415	23.19	1.43	0.363313	0.350896				HC 415	18.37	3.33	0.100274	0.174041			HC 415	22.28	0.97	0.523198	0.526716				0.397773		E8	22.27
32	HC 415	23.87	4.14	0.0567199	0.142594	1.3711										HC 415	18.57	0.3	0.82355				HC 415	23.29	1.53	0.338478					HC 415	17.06	2.02	0.247808				HC 415	22.26	0.95	0.530233							E9	23.15
34	HC 417	22.23	2.5	0.176777	0.660579	6.35172	6.26488	0.122816								HC 417	19.43	1.16	0.472064	0.486219			HC 417	23.7	1.94	0.253196	0.245381				HC 417	18.29	3.25	0.105971	0.138318			HC 417	23.07	1.76	0.308702	0.310777				0.267609		E10	23.79
34	HC 417	22.27	2.54	0.171943	0.642515	6.17803										HC 417	19.34	1.07	0.500373				HC 417	23.79	2.03	0.237565					HC 417	17.6	2.56	0.170666				HC 417	23.05	1.74	0.312853							E11	22.39
35	HC 418	23.04	3.31	0.10083	0.51869	4.98741	5.02222	0.0492299								HC 418	18.74	0.47	0.737759	0.799736			HC 418	25.07	3.31	0.0959816	0.0943124				HC 418	19.1	4.06	0.0605664	0.0713203			HC 418	23.19	1.88	0.284928	0.265462				0.194394		E12	22.39
35	HC 418	23.02	3.29	0.102238	0.525931	5.05703										HC 418	18.5	0.23	0.861712				HC 418	25.12	3.36	0.0926431					HC 418	18.66	3.62	0.0820742				HC 418	23.41	2.1	0.245996							F1	22.14
37	HC 421	21.98	2.25	0.210224	0.44242	4.25404	4.1393	0.162262								HC 421	19.11	0.84	0.580673	0.647472			HC 421	22.66	0.9	0.528754	0.502115				HC 421	16.87	1.83	0.282556	0.311517			HC 421	22.26	0.95	0.530233	0.503366				0.475168		F2	21.73
37	HC 421	22.06	2.33	0.198884	0.418555	4.02457										HC 421	18.79	0.52	0.71427				HC 421	22.81	1.05	0.475477					HC 421	16.6	1.56	0.340478				HC 421	22.42	1.11	0.476499							F3	20.11
38	HC 422	23	3.27	0.103665	0.25036	2.40731	2.55784	0.212878								HC 422	19.69	1.42	0.398963	0.34289			HC 422	22.63	0.87	0.540105	0.525234				HC 422	17.03	1.99	0.252996	0.302718			HC 422	22.24	0.93	0.537363	0.539163				0.414063		F4	20.19
38	HC 422	22.83	3.1	0.116629	0.28167	2.70836										HC 422	20.2	1.93	0.286817				HC 422	22.71	0.95	0.510363					HC 422	16.55	1.51	0.352441				HC 422	22.23	0.92	0.540964							F5	20.82
39	HC 423	22.87	3.14	0.11344	0.263471	2.53337	2.4004	0.188048								HC 423	19.56	1.29	0.433977	0.425714			HC 423	22.55	0.79	0.571581	0.540972				HC 423	17.02	1.98	0.254749	0.28516			HC 423	22.25	0.94	0.533786	0.523303				0.43056		F6	20.41
39	HC 423	23.03	3.3	0.101532	0.235813	2.26743										HC 423	19.62	1.35	0.41745				HC 423	22.71	0.95	0.510363					HC 423	16.71	1.67	0.31557				HC 423	22.31	1	0.512821							F7	23.04
40	HC 425	21.02	1.29	0.408951	0.741175	7.12669	6.68699	0.621824								HC 425	18.81	0.54	0.705086	0.660291			HC 425	22.07	0.31	0.802927	0.644306				HC 425	16.77	1.73	0.30276	0.34151			HC 425	22.06	0.75	0.606002	0.637927				0.55176		F8	23.02
40	HC 425	21.21	1.48	0.358489	0.649718	6.24729										HC 425	19.02	0.75	0.615496				HC 425	22.78	1.02	0.485684					HC 425	16.44	1.4	0.380259				HC 425	21.91	0.6	0.669853							F9	22.02
44	HC 434	21.79	2.06	0.239816	0.753311	7.24338	7.00085	0.342994								HC 434	19.61	1.34	0.420161	0.379766			HC 434	23.19	1.43	0.363313	0.342712				HC 434	17.53	2.49	0.179119	0.193098			HC 434	22.63	1.32	0.414147	0.408688				0.318349		F10	21.99
44	HC 434	21.89	2.16	0.223756	0.702864	6.75831										HC 434	19.94	1.67	0.339371				HC 434	23.36	1.6	0.322112					HC 434	17.32	2.28	0.207076				HC 434	22.67	1.36	0.40323							F11	21.27
45	HC 437	24.37	4.64	0.0401071	0.164862	1.58521	1.5689	0.0230681								HC 437	19.98	1.71	0.330699	0.331772			HC 437	23.47	1.71	0.297976	0.248501				HC 437	18.12	3.08	0.119172	0.130893			HC 437	22.98	1.67	0.327825	0.324574				0.243276		F12	21.21
45	HC 437	24.4	4.67	0.0392817	0.161469	1.55259										HC 437	19.97	1.7	0.332846				HC 437	24.04	2.28	0.199026					HC 437	17.86	2.82	0.142614				HC 437	23.01	1.7	0.321323							G1	20.1
46	HC 438	23.15	3.42	0.0934281	0.225042	2.16387	1.77622	0.548209								HC 438	19.16	0.89	0.562186	0.582924			HC 438	22.82	1.06	0.472122	0.463911				HC 438	17.54	2.5	0.177886	0.201428			HC 438	22.14	0.83	0.574475	0.545366				0.415158		G2	20.07
46	HC 438	23.79	4.06	0.059954	0.144412	1.38858										HC 438	19.05	0.78	0.603662				HC 438	22.87	1.11	0.4557					HC 438	17.2	2.16	0.224969				HC 438	22.3	0.99	0.516257							G3	21.36
47	HC 439	22.02	2.29	0.204476	0.439541	4.22635	4.27076	0.0627944								HC 439	19.19	0.92	0.551378	0.747401			HC 439	23.07	1.31	0.395531	0.401212				HC 439	17.29	2.25	0.211411	0.260255			HC 439	22.04	0.73	0.61415	0.600126				0.465203		G4	20.6
47	HC 439	21.99	2.26	0.208772	0.448776	4.31516										HC 439	18.36	0.09	0.943424				HC 439	23.03	1.27	0.406893					HC 439	16.74	1.7	0.309099				HC 439	22.11	0.8	0.586101							G5	21.31
48	HC 440	20.76	1.03	0.48971	1.32354	12.7264	12.5524	0.246075								HC 440	19.58	1.31	0.428397	0.37			HC 440	22.78	1.02	0.485684	0.37				HC 440	17.7	2.66	0.159277	0.37			HC 440	22.36	1.05	0.495979	0.37				0.37		G6	21.14
48	HC 440	20.8	1.07	0.476319	1.28735	12.3784										HC 440	18.76	0.49	0.728272				HC 440	23.02	1.26	0.409784					HC 440	17.11	2.07	0.239397				HC 440	22.46	1.15	0.463938							G7	21.98
49	HC 441	23.15	3.42	0.0934281	0.249398	2.39806	2.39806	0								HC 441	19.36	1.09	0.493939	0.476971			HC 441	22.9	1.14	0.446123	0.406009				HC 441	17.13	2.09	0.236113	0.321781			HC 441	23.06	1.75	0.31077	0.316046				0.374615		G8	22.06
49	HC 441	23.15	3.42	0.0934281	0.249398	2.39806										HC 441	19.47	1.2	0.460002				HC 441	23.18	1.42	0.365894					HC 441	16.34	1.3	0.40745				HC 441	23.01	1.7	0.321323							G9	20.76
50	HC 442	22.82	3.09	0.11744	0.319926	3.07621	3.05504	0.0299468								HC 442	19.74	1.47	0.386261	0.386261			HC 442	23.19	1.43	0.363313	0.336013				HC 442	17.38	2.34	0.198671	0.223239			HC 442	22.04	0.73	0.61415	0.626705				0.367086		G10	20.8
50	HC 442	22.84	3.11	0.115824	0.315521	3.03386										HC 442	19.74	1.47	0.386261				HC 442	23.42	1.66	0.308714					HC 442	17.06	2.02	0.247808				HC 442	21.98	0.67	0.639259							G11	24.54
51	HC 443	20.93	1.2	0.435275	1.10575	10.6322	10.3107	0.454673								HC 443	19.31	1.04	0.510182	0.64357			HC 443	23.29	1.53	0.338478	0.342112				HC 443	17.83	2.79	0.145599	0.168103			HC 443	21.88	0.57	0.683408	0.648779				0.393649		G12	24.83
51	HC 443	21.02	1.29	0.408951	1.03887	9.98916										HC 443	18.66	0.39	0.776957				HC 443	23.26	1.5	0.345745					HC 443	17.44	2.4	0.190606				HC 443	22.04	0.73	0.61415							H1	22.03
52	HC 444	23.36	3.63	0.0807721	0.277809	2.67124	2.68988	0.0263674								HC 444	19.86	1.59	0.357402	0.339825			HC 444	23.58	1.82	0.27565	0.273712				HC 444	17.86	2.82	0.142614	0.173425			HC 444	22.48	1.17	0.457783	0.442996				0.290747		H2	22.48
52	HC 444	23.34	3.61	0.0818996	0.281687	2.70853										HC 444	20.02	1.75	0.322249				HC 444	23.6	1.84	0.271774					HC 444	17.34	2.3	0.204236				HC 444	22.58	1.27	0.428209							H3	21.87
53	HC 447	21.85	2.12	0.230047	1.63082	15.6809	14.7613	1.3006								HC 447	20.59	2.32	0.222845	0.221412			HC 447	25.27	3.51	0.0833084	0.0842027				HC 447	18.42	3.38	0.0968708	0.104431			HC 447	23.71	2.4	0.201334	0.203371				0.141062		H4	21.87
53	HC 447	22.03	2.3	0.203063	1.43953	13.8416										HC 447	20.61	2.34	0.219979				HC 447	25.24	3.48	0.0850969					HC 447	18.21	3.17	0.11199				HC 447	23.68	2.37	0.205408							H5	23.26
55	HC 450	22.39	2.66	0.15822	0.455984	4.38447	4.38447	0								HC 450	19.43	1.16	0.472064	0.489478			HC 450	23.04	1.28	0.404022	0.409825				HC 450	17.41	2.37	0.194597	0.22035			HC 450	23.02	1.71	0.319184	0.327942				0.346985		H6	23.32
55	HC 450	22.39	2.66	0.15822	0.455984	4.38447										HC 450	19.32	1.05	0.506891				HC 450	23	1.24	0.415628					HC 450	17.07	2.03	0.246102				HC 450	22.94	1.63	0.3367							H7	23
57	HC 453	21.27	1.54	0.343885	1.19451	11.4857	11.7295	0.344889								HC 453	19.53	1.26	0.442484	0.474688			HC 453	23.4	1.64	0.313117	0.324604				HC 453	18.01	2.97	0.128579	0.150809			HC 453	23.15	1.84	0.292642	0.295603				0.287889		H8	22.83
57	HC 453	21.21	1.48	0.358489	1.24523	11.9734										HC 453	19.32	1.05	0.506891				HC 453	23.3	1.54	0.33609					HC 453	17.58	2.54	0.173039				HC 453	23.12	1.81	0.298564							H9	23.15
58	HC 454	24.54	4.81	0.0356489	0.130195	1.25187	1.13789	0.161195								HC 454	20.52	2.25	0.233171	0.275638			HC 454	23.13	1.37	0.37908	0.384524				HC 454	17.57	2.53	0.174239	0.204363			HC 454	23.34	2.03	0.257768	0.259501				0.273811		H10	23.15
58	HC 454	24.83	5.1	0.0291573	0.106487	1.02391										HC 454	20.04	1.77	0.318105				HC 454	23.09	1.33	0.389969					HC 454	17.14	2.1	0.234488				HC 454	23.32	2.01	0.261234							H11	N/A
59	HC 455	21.21	1.48	0.358489	0.898176	8.63631	8.15631	0.678815								HC 455	18.86	0.59	0.682638	0.700773			HC 455	22.92	1.16	0.43985	0.444571				HC 455	17.63	2.59	0.167166	0.191502			HC 455	22.58	1.27	0.428209	0.425369				0.39913		H12	34.1
59	HC 455	21.38	1.65	0.31864	0.798337	7.67632										HC 455	18.78	0.51	0.718907				HC 455	22.89	1.13	0.449293					HC 455	17.26	2.22	0.215837				HC 455	22.6	1.29	0.422528
60	HC 458	21.98	2.25	0.210224	0.573871	5.51799	5.75729	0.338423								HC 458	20.27	2	0.274115	0.282334			HC 458	22.77	1.01	0.489135	0.483995				HC 458	17.03	1.99	0.252996	0.279984			HC 458	22.51	1.2	0.448702	0.47069				0.366326
60	HC 458	21.86	2.13	0.228458	0.623646	5.99659										HC 458	20.18	1.91	0.290554				HC 458	22.8	1.04	0.478855					HC 458	16.75	1.71	0.306971				HC 458	22.37	1.06	0.492678
62	HC 460	21	1.27	0.41466	1.42126	13.666	14.3623	0.98474								HC 460	20.23	1.96	0.281303	0.296646			HC 460	23	1.24	0.415628	0.421598				HC 460	17.45	2.41	0.189294	0.220275			HC 460	23.29	1.98	0.266521	0.263008				0.291755
62	HC 460	20.86	1.13	0.456916	1.5661	15.0586										HC 460	20.07	1.8	0.311989				HC 460	22.96	1.2	0.427568					HC 460	17.04	2	0.251255				HC 460	23.33	2.02	0.259496
63	HC 462	20.37	0.64	0.641713	2.50506	24.0871	24.5118	0.600637								HC 462	20.49	2.22	0.237742	0.26604			HC 462	23.58	1.82	0.27565	0.279609				HC 462	17.77	2.73	0.151759	0.168586			HC 462	23.03	1.72	0.317059	0.343379				0.256167
63	HC 462	20.32	0.59	0.664343	2.5934	24.9365										HC 462	20.16	1.89	0.294338				HC 462	23.54	1.78	0.283568					HC 462	17.48	2.44	0.185413				HC 462	22.8	1.49	0.369699
64	HC 463	21.93	2.2	0.217638	0.653216	6.28092	6.45998	0.253233								HC 463	19.96	1.69	0.335007	0.320499			HC 463	23.26	1.5	0.345745	0.35582				HC 463	17.34	2.3	0.204236	0.213828			HC 463	22.43	1.12	0.473327	0.505345				0.333179
64	HC 463	21.85	2.12	0.230047	0.690461	6.63905										HC 463	20.1	1.83	0.305991				HC 463	23.18	1.42	0.365894					HC 463	17.21	2.17	0.223421				HC 463	22.24	0.93	0.537363
66	HC 467	21.9	2.17	0.222211	0.657277	6.31997	6.19125	0.182044								HC 467	20.48	2.21	0.239285	0.263051			HC 467	22.89	1.13	0.449293	0.422412				HC 467	17.51	2.47	0.181611	0.197981			HC 467	21.93	0.62	0.660965	0.593835				0.338078
66	HC 467	21.96	2.23	0.213159	0.630502	6.06252										HC 467	20.2	1.93	0.286817				HC 467	23.07	1.31	0.395531					HC 467	17.27	2.23	0.214352				HC 467	22.27	0.96	0.526704
67	HC 468	20.29	0.56	0.678302	2.431	23.375	22.8989	0.673307								HC 468	20.34	2.07	0.261976	0.266283			HC 468	23.01	1.25	0.412696	0.37922				HC 468	17.75	2.71	0.15387	0.175587			HC 468	23.01	1.7	0.321323	0.341844				0.279022
67	HC 468	20.35	0.62	0.650671	2.33197	22.4228										HC 468	20.29	2.02	0.270591				HC 468	23.26	1.5	0.345745					HC 468	17.39	2.35	0.197303				HC 468	22.83	1.52	0.362366
68	HC 469	24.83	5.1	0.0291573	0.125935	1.21092	1.29614	0.120529								HC 469	21.2	2.93	0.150166	0.153139			HC 469	23.21	1.45	0.358204	0.348341				HC 469	17.33	2.29	0.205651	0.223353			HC 469	23.47	2.16	0.236333	0.241165				0.231526
68	HC 469	24.64	4.91	0.0332616	0.143663	1.38137										HC 469	21.14	2.87	0.156111				HC 469	23.29	1.53	0.338478					HC 469	17.1	2.06	0.241056				HC 469	23.41	2.1	0.245996
69	HC 470	24.72	4.99	0.0314674	0.132992	1.27877	1.18078	0.138577								HC 470	20.53	2.26	0.231667	0.225823			HC 470	23.36	1.6	0.322112	0.330295				HC 470	17.37	2.33	0.200047	0.220552			HC 470	23.71	2.4	0.201334	0.19053				0.236612
69	HC 470	24.96	5.23	0.0266448	0.11261	1.08279										HC 470	20.61	2.34	0.219979				HC 470	23.29	1.53	0.338478					HC 470	17.1	2.06	0.241056				HC 470	23.88	2.57	0.179726
71	HC 472	23.84	4.11	0.0579118	0.117123	1.12618	1.07058	0.0786373								HC 472	20.33	2.06	0.263676	0.278058			HC 472	22.25	0.49	0.706849	0.678061				HC 472	16.41	1.37	0.38822	0.423215			HC 472	21.66	0.35	0.791567	0.74909				0.494453
71	HC 472	23.99	4.26	0.052193	0.105557	1.01497										HC 472	20.17	1.9	0.29244				HC 472	22.37	0.61	0.649273					HC 472	16.17	1.13	0.45821				HC 472	21.83	0.52	0.706614
73	HC 474	20.39	0.66	0.632878	2.25334	21.6667	21.9713	0.430723								HC 474	20.15	1.88	0.296249	0.286968			HC 474	23.3	1.54	0.33609	0.331398				HC 474	17.65	2.61	0.164873	0.175785			HC 474	22.67	1.36	0.40323	0.372229				0.280862
73	HC 474	20.35	0.62	0.650671	2.31669	22.2759										HC 474	20.25	1.98	0.277686				HC 474	23.34	1.58	0.326705					HC 474	17.47	2.43	0.186698				HC 474	22.92	1.61	0.341228
74	HC 475	21	1.27	0.41466	0.933846	8.97929	9.335	0.503045								HC 475	20.03	1.76	0.32017	0.35197			HC 475	22.7	0.94	0.513989	0.515815				HC 475	16.84	1.8	0.288471	0.310984			HC 475	21.81	0.5	0.716115	0.68854				0.444034
74	HC 475	20.89	1.16	0.447513	1.00783	9.6907										HC 475	19.75	1.48	0.38377				HC 475	22.69	0.93	0.517641					HC 475	16.63	1.59	0.333496				HC 475	21.93	0.62	0.660965
76	HC 478	22.6	2.87	0.136787	0.509621	4.90021	4.84978	0.071308								HC 478	20.3	2.03	0.268845	0.248029			HC 478	23.33	1.57	0.329027	0.31037				HC 478	17.59	2.55	0.171848	0.181227			HC 478	22.68	1.37	0.400546	0.37203				0.268408
76	HC 478	22.63	2.9	0.133972	0.499134	4.79936										HC 478	20.56	2.29	0.227213				HC 478	23.5	1.74	0.291714					HC 478	17.44	2.4	0.190606				HC 478	22.91	1.6	0.343514
77	HC 479	21.28	1.55	0.34151	1.12586	10.8256	11.174	0.492745								HC 479	20.07	1.8	0.311989	0.351641			HC 479	23.17	1.41	0.368494	0.310845				HC 479	17.41	2.37	0.194597	0.206718			HC 479	22.78	1.47	0.37467	0.37467				0.303332
77	HC 479	21.19	1.46	0.363493	1.19834	11.5225										HC 479	19.72	1.45	0.391293				HC 479	23.7	1.94	0.253196					HC 479	17.24	2.2	0.218839				HC 479	22.78	1.47	0.37467
78	HC 480	20.08	0.35	0.784584	2.28794	21.9994	23.375	1.9454								HC 480	19.59	1.32	0.425634	0.422897			HC 480	23.71	1.95	0.25141	0.299806				HC 480	17.45	2.41	0.189294	0.222022			HC 480	22.33	1.02	0.506017	0.491258				0.342922
78	HC 480	19.91	0.18	0.882703	2.57407	24.7506										HC 480	19.61	1.34	0.420161				HC 480	23.25	1.49	0.348202					HC 480	17.02	1.98	0.254749				HC 480	22.42	1.11	0.476499
79	HC 484	21.21	1.48	0.358489	1.04689	10.0663	9.47588	0.83491								HC 484	20.08	1.81	0.309977	0.310983			HC 484	23.01	1.25	0.412696	0.397234				HC 484	17.6	2.56	0.170666	0.176138			HC 484	21.91	0.6	0.669853	0.631917				0.342432
79	HC 484	21.39	1.66	0.316439	0.924093	8.88551										HC 484	20.07	1.8	0.311989				HC 484	23.12	1.36	0.381773					HC 484	17.51	2.47	0.181611				HC 484	22.09	0.78	0.593982
80	HC 485	21.85	2.12	0.230047	0.948157	9.1169	9.27765	0.22734								HC 485	20.46	2.19	0.242402	0.204475			HC 485	23.53	1.77	0.285583	0.220462				HC 485	18.12	3.08	0.119172	0.136521			HC 485	22.17	0.86	0.56308	0.56308				0.242625
80	HC 485	21.8	2.07	0.238159	0.981594	9.4384										HC 485	21.04	2.77	0.166547				HC 485	24.39	2.63	0.155341					HC 485	17.75	2.71	0.15387				HC 485	22.17	0.86	0.56308
81	HC 486	21.86	2.13	0.228458	0.837342	8.05137	7.70448	0.490573								HC 486	20.84	2.57	0.189559	0.193311			HC 486	23.14	1.38	0.376405	0.352716				HC 486	17.37	2.33	0.200047	0.220552			HC 486	22.79	1.48	0.372176	0.368485				0.272837
81	HC 486	21.99	2.26	0.208772	0.76519	7.35759										HC 486	20.78	2.51	0.197064				HC 486	23.33	1.57	0.329027					HC 486	17.1	2.06	0.241056				HC 486	22.82	1.51	0.364794
82	HC 487	21.26	1.53	0.346277	1.46687	14.1046	14.404	0.423529								HC 487	20.32	2.05	0.265388	0.235792			HC 487	23.51	1.75	0.289656	0.275988				HC 487	17.92	2.88	0.136825	0.161119			HC 487	23.23	1.92	0.277417	0.296183				0.236065
82	HC 487	21.2	1.47	0.360982	1.52917	14.7035										HC 487	20.71	2.44	0.206195				HC 487	23.65	1.89	0.262321					HC 487	17.48	2.44	0.185413				HC 487	23.04	1.73	0.314949
83	HC 488	22.15	2.42	0.186856	0.480625	4.6214	4.965	0.48592								HC 488	19.43	1.16	0.472064	0.496124			HC 488	22.95	1.19	0.430606	0.423117				HC 488	16.86	1.82	0.284514	0.301135			HC 488	22.89	1.58	0.348133	0.361402				0.388777
83	HC 488	21.95	2.22	0.214641	0.552094	5.30859										HC 488	19.28	1.01	0.520183				HC 488	23	1.24	0.415628					HC 488	16.7	1.66	0.317757				HC 488	22.78	1.47	0.37467
84	HC 490	21.4	1.67	0.314253	0.907344	8.72447	8.54677	0.251305								HC 490	20.32	2.05	0.265388	0.259512			HC 490	22.97	1.21	0.424551	0.39915				HC 490	17.12	2.08	0.237749	0.274495			HC 490	22.35	1.04	0.499303	0.506062				0.346344
84	HC 490	21.46	1.73	0.301452	0.870383	8.36907										HC 490	20.39	2.12	0.253635				HC 490	23.15	1.39	0.373749					HC 490	16.73	1.69	0.311241				HC 490	22.31	1	0.512821
85	HC 491	20.49	0.76	0.590496	1.62454	15.6206	15.6206	0								HC 491	19.21	0.94	0.544288	0.517521			HC 491	22.86	1.1	0.458938	0.443253				HC 491	17.94	2.9	0.134948	0.157033			HC 491	22.42	1.11	0.476499	0.484588				0.363485
85	HC 491	20.49	0.76	0.590496	1.62454	15.6206										HC 491	19.37	1.1	0.490753				HC 491	22.96	1.2	0.427568					HC 491	17.53	2.49	0.179119				HC 491	22.37	1.06	0.492678
86	HC 492	20.56	0.83	0.562529	3.39139	32.6095	32.8371	0.321883								HC 492	22.17	3.9	0.0801622	0.07622			HC 492	23.96	2.2	0.210624	0.201364				HC 492	18.13	3.09	0.118352	0.138266			HC 492	22.92	1.61	0.341228	0.356702				0.16587
86	HC 492	20.54	0.81	0.570382	3.43873	33.0647										HC 492	22.33	4.06	0.0722777				HC 492	24.09	2.33	0.192103					HC 492	17.71	2.67	0.15818				HC 492	22.79	1.48	0.372176
87	HC 493	23.92	4.19	0.0547879	0.157726	1.51659	1.38717	0.183037								HC 493	19.91	1.64	0.346023	0.314576			HC 493	22.77	1.01	0.489135	0.317443				HC 493	16.77	1.73	0.30276	0.357939			HC 493	22.67	1.36	0.40323	0.40731				0.347361
87	HC 493	24.19	4.46	0.0454366	0.130805	1.25774										HC 493	20.22	1.95	0.283129				HC 493	24.48	2.72	0.145751					HC 493	16.32	1.28	0.413117				HC 493	22.64	1.33	0.41139
88	HC 494	22.73	3	0.125	0.464074	4.46225	4.50913	0.0662993								HC 494	20.34	2.07	0.261976	0.236106			HC 494	23.02	1.26	0.409784	0.394432				HC 494	17.55	2.51	0.176662	0.20238			HC 494	23.21	1.9	0.281148	0.279282				0.269354
88	HC 494	22.7	2.97	0.127627	0.473825	4.55601										HC 494	20.68	2.41	0.210237				HC 494	23.13	1.37	0.37908					HC 494	17.18	2.14	0.228098				HC 494	23.23	1.92	0.277417
90	HC 496	21.58	1.85	0.277392	0.673375	6.47476	6.87962	0.572561								HC 496	20.02	1.75	0.322249	0.323295			HC 496	22.85	1.09	0.462199	0.505004				HC 496	17.02	1.98	0.254749	0.311051			HC 496	22.12	0.81	0.5822	0.567055				0.411943
90	HC 496	21.41	1.68	0.312083	0.757586	7.28448										HC 496	20.01	1.74	0.324341				HC 496	22.61	0.85	0.547808					HC 496	16.49	1.45	0.367352				HC 496	22.2	0.89	0.551911
91	HC 497	21.56	1.83	0.281265	0.950164	9.1362	9.81546	0.960631								HC 497	20.01	1.74	0.324341	0.318165			HC 497	23.5	1.74	0.291714	0.255739				HC 497	17.2	2.16	0.224969	0.263865			HC 497	22.82	1.51	0.364794	0.35763				0.296017
91	HC 497	21.36	1.63	0.323088	1.09145	10.4947										HC 497	20.07	1.8	0.311989				HC 497	23.9	2.14	0.219765					HC 497	16.77	1.73	0.30276				HC 497	22.88	1.57	0.350466
92	HC 498	22.95	3.22	0.107321	0.479358	4.60921	4.57748	0.0448704								HC 498	20.92	2.65	0.179995	0.18058			HC 498	23.79	2.03	0.237565	0.224095				HC 498	17.38	2.34	0.198671	0.207254			HC 498	23.11	1.8	0.300565	0.299564				0.223884
92	HC 498	22.97	3.24	0.105843	0.472759	4.54575										HC 498	20.91	2.64	0.181164				HC 498	23.96	2.2	0.210624					HC 498	17.26	2.22	0.215837				HC 498	23.12	1.81	0.298564
94	HC 500	20.68	0.95	0.517632	1.48264	14.2562	15.6638	1.99071								HC 500	19.65	1.38	0.409425	0.402907			HC 500	23.03	1.27	0.406893	0.372686				HC 500	17.04	2	0.251255	0.264967			HC 500	22.78	1.47	0.37467	0.373423				0.349129
94	HC 500	20.42	0.69	0.619854	1.77543	17.0715										HC 500	19.7	1.43	0.39639				HC 500	23.29	1.53	0.338478					HC 500	16.89	1.85	0.27868				HC 500	22.79	1.48	0.372176
95	HC 501	24.28	4.55	0.0426888	0.153924	1.48004	1.52768	0.0673664								HC 501	19.46	1.19	0.462989	0.466004			HC 501	23.66	1.9	0.26047	0.244077				HC 501	18.18	3.14	0.114335	0.163606			HC 501	22.92	1.61	0.341228	0.317915				0.277336
95	HC 501	24.19	4.46	0.0454366	0.163832	1.57531										HC 501	19.44	1.17	0.46902				HC 501	23.85	2.09	0.227684					HC 501	17.28	2.24	0.212877				HC 501	23.14	1.83	0.294603
96	HC 503	21.28	1.55	0.34151	1.37209	13.1932	13.5693	0.531922								HC 503	20.02	1.75	0.322249	0.326474			HC 503	23.68	1.92	0.256807	0.24888				HC 503	17.98	2.94	0.131271	0.146941			HC 503	22.97	1.66	0.330022	0.321437				0.248897
96	HC 503	21.2	1.47	0.360982	1.45033	13.9455										HC 503	19.98	1.71	0.330699				HC 503	23.77	2.01	0.240953					HC 503	17.67	2.63	0.162611				HC 503	23.05	1.74	0.312853
97	HC 504	20.33	0.6	0.659754	1.90436	18.3111	19.2441	1.31946								HC 504	19.45	1.18	0.465994	0.429914			HC 504	22.91	1.15	0.442975	0.449338				HC 504	17.8	2.76	0.148647	0.168971			HC 504	22.51	1.2	0.448702	0.441335				0.346444
97	HC 504	20.19	0.46	0.726986	2.09842	20.1771										HC 504	19.71	1.44	0.393833				HC 504	22.87	1.11	0.4557					HC 504	17.45	2.41	0.189294				HC 504	22.56	1.25	0.433967
100	HC 508	24.49	4.76	0.036906	0.120326	1.15698	1.12577	0.0441307								HC 508	20.3	2.03	0.268845	0.264566			HC 508	23.05	1.29	0.401172	0.380961				HC 508	16.99	1.95	0.260083	0.281421			HC 508	23	1.69	0.323476	0.31202				0.306717
100	HC 508	24.57	4.84	0.0349152	0.113835	1.09457										HC 508	20.35	2.08	0.260286				HC 508	23.2	1.44	0.360749					HC 508	16.77	1.73	0.30276				HC 508	23.11	1.8	0.300565
101	HC 512	22.21	2.48	0.179244	0.840951	8.08607	8.11419	0.0397699								HC 512	21.47	3.2	0.126094	0.135271			HC 512	23.62	1.86	0.267952	0.245426				HC 512	17.53	2.49	0.179119	0.196736			HC 512	23.04	1.73	0.314949	0.316004				0.213145
101	HC 512	22.2	2.47	0.180491	0.846801	8.14231										HC 512	21.26	2.99	0.144448				HC 512	23.88	2.12	0.222899					HC 512	17.27	2.23	0.214352				HC 512	23.03	1.72	0.317059
105	HC 520	20.18	0.45	0.732043	1.47312	14.1646	7.03283	3.85013								HC 520	19.88	1.61	0.352806	0.368414			HC 520	22.9	1.14	0.446123	0.560919				HC 520	17.71	2.67	0.15818	0.465127			HC 520	22.78	1.47	0.37467	0.634441				0.496935
105	HC 520	20.35	0.62	0.650671	1.30937	12.5901										HC 520	20.08	1.81	0.309977				HC 520	22.94	1.18	0.433665					HC 520	17.33	2.29	0.205651				HC 520	22.63	1.32	0.414147
106	HC 521	22.05	2.32	0.200267	0.854703	8.2183	7.91664	0.426613								HC 521	20.87	2.6	0.185914	0.185315			HC 521	24.05	2.29	0.197621	0.205625				HC 521	17.68	2.64	0.161492	0.182864			HC 521	22.59	1.28	0.425359	0.432581				0.234312
106	HC 521	22.16	2.43	0.185565	0.791958	7.61498										HC 521	20.88	2.61	0.184715				HC 521	23.94	2.18	0.213628					HC 521	17.34	2.3	0.204236				HC 521	22.54	1.23	0.439802
108	HC 536	22	2.27	0.20733	0.456959	4.39384	4.14964	0.345356								HC 536	19.22	0.95	0.540777	0.515765			HC 536	22.85	1.09	0.462199	0.437448				HC 536	16.86	1.82	0.284514	0.306718			HC 536	22	0.69	0.630777	0.61238				0.453716
108	HC 536	22.17	2.44	0.184284	0.406165	3.90543										HC 536	19.37	1.1	0.490753				HC 536	23.01	1.25	0.412696					HC 536	16.65	1.61	0.328921				HC 536	22.09	0.78	0.593982
109	Wuhan	21.96	2.23	0.213159	0.301543	2.89945	2.97152	0.10193								Wuhan	19.38	1.11	0.487588	0.404798			Wuhan	21.96	0.2	0.867962	0.860815				Wuhan	15.06	0.02	0.986282	0.827069			Wuhan	21.49	0.18	0.886735	0.866417				0.706894
109	Wuhan	21.89	2.16	0.223756	0.316534	3.0436										Wuhan	19.74	1.47	0.386261				Wuhan	21.76	0	1					Wuhan	15.04	0	1				Wuhan	21.51	0.2	0.87497
110	Nuybai	20.87	1.14	0.45376	0.711628	6.84258	6.74903	0.132307								Nuybai	19.68	1.41	0.401553	0.372672			Nuybai	22.01	0.25	0.837772	0.787649				Nuybai	15.68	0.64	0.642742	0.660998			Nuybai	21.53	0.22	0.863361	0.851982				0.637635
110	Nuybai	20.91	1.18	0.441351	0.692169	6.65547										Nuybai	19.92	1.65	0.343791				Nuybai	22.19	0.43	0.737525					Nuybai	15.6	0.56	0.679254				Nuybai	21.57	0.26	0.840603
		NFLX 1
		4 HKGs
		Rel exp level	Stdev
0.002	HC 371	4.1957	0.328692
	HC 372	4.12546	0.141513
	HC 373	31.0135	3.79067
	HC 374	1.1748	0.24578
	HC 375	5.55261	0.244855
	HC 376	9.84584	0.771327
	HC 378	4.75686	0.949524
	HC 382	23.0309	0.338631
	HC 384	4.72194	1.0331
	HC 385	1.47422	0.0144509
	HC 386	1.94892	0.266626
	HC 388	5.54221	0.32578
	HC 389	4.33307	0.212291
	HC 390	3.63545	1.24018
	HC 391	17.6539	0.692036
	HC 392	10.3107	3.75431
	HC 395	4.19342	0
	HC 397	3.15884	0.0464456
	HC 399	1.46048	0.00715822
	HC 400	5.5292	0.243823
	HC 401	18.3345	0.359429
	HC 404	4.73556	0.370985
	HC 405	10.8666	2.1691
	HC 406	6.19805	0.515837
	HC 407	2.23356	0.0656746
	HC 409	3.15658	0
	HC 411	2.85496	0.111915
	HC 413	9.47977	0.464445
	HC 415	1.38066	0.0135339
	HC 417	6.26488	0.122816
	HC 418	5.02222	0.0492299
	HC 421	4.1393	0.162262
	HC 422	2.55784	0.212878
	HC 423	2.4004	0.188048
	HC 425	6.68699	0.621824
	HC 434	7.00085	0.342994
	HC 437	1.5689	0.0230681
	HC 438	1.77622	0.548209
	HC 439	4.27076	0.0627944
	HC 440	12.5524	0.246075
	HC 441	2.39806	0
	HC 442	3.05504	0.0299468
	HC 443	10.3107	0.454673
	HC 444	2.68988	0.0263674
	HC 447	14.7613	1.3006
	HC 450	4.38447	0
	HC 453	11.7295	0.344889
	HC 454	1.13789	0.161195
	HC 455	8.15631	0.678815
	HC 458	5.75729	0.338423
	HC 460	14.3623	0.98474
	HC 462	24.5118	0.600637
	HC 463	6.45998	0.253233
	HC 467	6.19125	0.182044
	HC 468	22.8989	0.673307
	HC 469	1.29614	0.120529
	HC 470	1.18078	0.138577
	HC 472	1.07058	0.0786373
	HC 474	21.9713	0.430723
	HC 475	9.335	0.503045
	HC 478	4.84978	0.071308
	HC 479	11.174	0.492745
	HC 480	23.375	1.9454
	HC 484	9.47588	0.83491
	HC 485	9.27765	0.22734
	HC 486	7.70448	0.490573
	HC 487	14.404	0.423529
	HC 488	4.965	0.48592
	HC 490	8.54677	0.251305
	HC 491	15.6206	0
	HC 492	32.8371	0.321883
	HC 493	1.38717	0.183037
	HC 494	4.50913	0.0662993
	HC 496	6.87962	0.572561
	HC 497	9.81546	0.960631
	HC 498	4.57748	0.0448704
	HC 500	15.6638	1.99071
	HC 501	1.52768	0.0673664
	HC 503	13.5693	0.531922
	HC 504	19.2441	1.31946
	HC 508	1.12577	0.0441307
	HC 512	8.11419	0.0397699
	HC 520	7.03283	3.85013
	HC 521	7.91664	0.426613
	HC 536	4.14964	0.345356
	Wuhan	2.97152	0.10193
	Nuybai	6.74903	0.132307
[truncated: 8 more columns]

## Sheet: ABCtransporter (DHpopulation) 
DH Population
2 days Fusarium infected plant material (whole heads)
(last update Feb 19, 2018)															AAox							hn-RNP-Q								TaGapdh (XK)							Aox							Normalization factor
ABCtransporter	E=1.94	t=0.122														E=1.91							E=2.03								E=1.995							E=1.95								NF4HKGs		Well / Set
		C(t)	DCT	E -DCT	E -DCT/ 4HKGs	Rescaled	Ave	Stdev								samples	Ct value	DCT	E -DCT	Ave E -DCT			samples	Ct value	DCT	E -DCT	Ave E -DCT				samples	Ct value	DCT	E -DCT	Ave E -DCT			samples	Ct value	DCT	E -DCT	Ave E -DCT						plate 1 ABCtransporter
1	HC 371	19.64	1.53	0.362797	0.721255	4.31889	4.3769	0.0820343								HC 371	19.1	0.83	0.584443	0.620542			HC 371	22.36	0.6	0.653887	0.665668				HC 371	17.31	2.27	0.208511	0.23794			HC 371	22.05	0.74	0.610063	0.65133				0.503007		t=0.122 E=1.94
1	HC 371	19.6	1.49	0.372542	0.74063	4.43491										HC 371	18.92	0.65	0.656641				HC 371	22.31	0.55	0.67745					HC 371	16.95	1.91	0.267368				HC 371	21.86	0.55	0.692598							A1	19.64
2	HC 372	20.07	1.96	0.27284	0.590461	3.53569	3.41141	0.175763								HC 372	19.22	0.95	0.540777	0.5373			HC 372	22.78	1.02	0.485684	0.467489				HC 372	17.03	1.99	0.252996	0.293246			HC 372	21.96	0.65	0.647855	0.618941				0.46208		A2	19.6
2	HC 372	20.18	2.07	0.253659	0.54895	3.28713										HC 372	19.24	0.97	0.533823				HC 372	22.89	1.13	0.449293					HC 372	16.63	1.59	0.333496				HC 372	22.1	0.79	0.590028							A3	21.07
3	HC 373	19.94	1.83	0.297388	1.04209	6.24009	6.02074	0.310202								HC 373	19.69	1.42	0.398963	0.440141			HC 373	23.12	1.36	0.381773	0.375134				HC 373	18.16	3.12	0.115925	0.134898			HC 373	23.07	1.76	0.308702	0.297769				0.285375		A4	21.17
3	HC 373	20.05	1.94	0.276481	0.968833	5.8014										HC 373	19.4	1.13	0.481318				HC 373	23.17	1.41	0.368494					HC 373	17.75	2.71	0.15387				HC 373	23.18	1.87	0.286837							A5	20.29
111	HC 374	20.94	2.83	0.153293	0.281357	1.68477	1.50598	0.25285								HC 374	20.54	2.27	0.230173	0.265141			HC 374	22.35	0.59	0.658533	0.670398				HC 374	15.37	0.33	0.796194	0.793454			HC 374	22.06	0.75	0.606002	0.624772				0.544833		A6	20.24
111	HC 374	21.3	3.19	0.120757	0.221641	1.32719										HC 374	20.13	1.86	0.300108				HC 374	22.3	0.54	0.682264					HC 374	15.38	0.34	0.790714				HC 374	21.97	0.66	0.643542							A7	20.21
4	HC 375	19.74	1.63	0.339534	0.474259	2.83987	2.80273	0.0525303								HC 375	18.27	0	1	0.977857			HC 375	22.26	0.5	0.701862	0.699386				HC 375	16.49	1.45	0.367352	0.393108			HC 375	21.38	0.07	0.954328	0.977164				0.715926		A8	20.34
4	HC 375	19.78	1.67	0.330652	0.461852	2.76558										HC 375	18.34	0.07	0.955713				HC 375	22.27	0.51	0.696911					HC 375	16.3	1.26	0.418863				HC 375	21.31	0	1							A9	20.3
5	HC 376	19.07	0.96	0.52931	1.06743	6.39179	6.56579	0.246076								HC 376	19	0.73	0.623513	0.751059			HC 376	22.49	0.73	0.596387	0.577978				HC 376	17.06	2.02	0.247808	0.281689			HC 376	22.4	1.09	0.482906	0.494461				0.495874		A10	20.23
5	HC 376	18.99	0.88	0.558129	1.12554	6.73979										HC 376	18.47	0.2	0.878604				HC 376	22.58	0.82	0.559568					HC 376	16.71	1.67	0.31557				HC 376	22.33	1.02	0.506017							A11	20.75
6	HC 378	20.07	1.96	0.27284	0.616118	3.68933	3.62921	0.085023								HC 378	19.43	1.16	0.472064	0.469029			HC 378	22.71	0.95	0.510363	0.489577				HC 378	16.85	1.81	0.286486	0.31585			HC 378	22.27	0.96	0.526704	0.530245				0.442838		A12	20.72
6	HC 378	20.12	2.01	0.263948	0.596038	3.56909										HC 378	19.45	1.18	0.465994				HC 378	22.83	1.07	0.468791					HC 378	16.58	1.54	0.345214				HC 378	22.25	0.94	0.533786							B1	20.07
7	HC 382	19.78	1.67	0.330652	1.01288	6.06513	6.23024	0.2335								HC 382	19.41	1.14	0.478214	0.514796			HC 382	22.47	0.71	0.604892	0.547014				HC 382	17.77	2.73	0.151759	0.165439			HC 382	23.49	2.18	0.233198	0.243773				0.326448		B2	20.18
7	HC 382	19.7	1.59	0.348654	1.06802	6.39535										HC 382	19.19	0.92	0.551378				HC 382	22.77	1.01	0.489135					HC 382	17.53	2.49	0.179119				HC 382	23.36	2.05	0.254348							B3	21.23
8	HC 384	21.06	2.95	0.141574	0.395348	2.36735	3.2218	1.20837								HC 384	20.04	1.77	0.318105	0.305273			HC 384	22.55	0.79	0.571581	0.540972				HC 384	17.07	2.03	0.246102	0.285256			HC 384	23.06	1.75	0.31077	0.349081				0.358101		B4	21.67
8	HC 384	20.24	2.13	0.243771	0.680732	4.07624										HC 384	20.17	1.9	0.29244				HC 384	22.71	0.95	0.510363					HC 384	16.67	1.63	0.324409				HC 384	22.73	1.42	0.387392							B5	20.47
9	HC 385	21.07	2.96	0.140639	0.263275	1.5765	1.52596	0.0714788								HC 385	19.2	0.93	0.547821	0.50842			HC 385	22.7	0.94	0.513989	0.550995				HC 385	16.16	1.12	0.461386	0.497392			HC 385	22.07	0.76	0.601968	0.584411				0.534191		B6	20.55
9	HC 385	21.17	3.06	0.131621	0.246394	1.47541										HC 385	19.44	1.17	0.46902				HC 385	22.51	0.75	0.588001					HC 385	15.95	0.91	0.533399				HC 385	22.16	0.85	0.566853							B7	19.69
10	HC 386	21.23	3.12	0.126491	0.357906	2.14315	1.87213	0.383283								HC 386	20.01	1.74	0.324341	0.324341			HC 386	22.73	0.97	0.503186	0.485989				HC 386	17.16	2.12	0.231271	0.250246			HC 386	22.57	1.26	0.431079	0.395516				0.353419		B8	19.63
10	HC 386	21.67	3.56	0.0944987	0.267384	1.6011										HC 386	20.01	1.74	0.324341				HC 386	22.83	1.07	0.468791					HC 386	16.94	1.9	0.269221				HC 386	22.84	1.53	0.359954							B9	18.66
11	HC 388	19.78	1.67	0.330652	0.542334	3.24751	2.8449	0.569382								HC 388	19.07	0.8	0.5959	0.601741			HC 388	22.3	0.54	0.682264	0.675094				HC 388	16.67	1.63	0.324409	0.354979			HC 388	21.43	0.12	0.922988	0.958166				0.609683		B10	18.83
11	HC 388	20.21	2.1	0.248666	0.407861	2.44228										HC 388	19.04	0.77	0.607581				HC 388	22.33	0.57	0.667924					HC 388	16.42	1.38	0.385548				HC 388	21.32	0.01	0.993344							B11	19.16
12	HC 389	20.17	2.06	0.255346	0.637149	3.81526	3.62335	0.271405								HC 389	19.36	1.09	0.493939	0.529888			HC 389	22.61	0.85	0.547808	0.534564				HC 389	17.14	2.1	0.234488	0.254672			HC 389	22.87	1.56	0.352814	0.35759				0.400763		B12	19.29
12	HC 389	20.33	2.22	0.229657	0.57305	3.43144										HC 389	19.15	0.88	0.565836				HC 389	22.68	0.92	0.521319					HC 389	16.91	1.87	0.274857				HC 389	22.83	1.52	0.362366							C1	19.94
13	HC 390	20.2	2.09	0.250319	0.742461	4.44588	4.35922	0.122545								HC 390	19.66	1.39	0.406784	0.493729			HC 390	23.18	1.42	0.365894	0.35582				HC 390	17.63	2.59	0.167166	0.19225			HC 390	22.81	1.5	0.367238	0.382559				0.337148		C2	20.05
13	HC 390	20.26	2.15	0.240562	0.713519	4.27257										HC 390	19.11	0.84	0.580673				HC 390	23.26	1.5	0.345745					HC 390	17.25	2.21	0.217333				HC 390	22.69	1.38	0.39788							C3	19.78
14	HC 391	18.11	0	1	2.45549	14.7036	13.791	1.29058								HC 391	18.66	0.39	0.776957	0.830633			HC 391	22.66	0.9	0.528754	0.49062				HC 391	17.67	2.63	0.162611	0.189972			HC 391	22.9	1.59	0.345816	0.355305				0.40725		C4	20.21
14	HC 391	18.31	0.2	0.87587	2.15069	12.8784										HC 391	18.46	0.19	0.884308				HC 391	22.88	1.12	0.452485					HC 391	17.25	2.21	0.217333				HC 391	22.82	1.51	0.364794							C5	20.53
15	HC 392	19.87	1.76	0.311508	0.767689	4.59694	4.59694	0								HC 392	19.41	1.14	0.478214	0.492553			HC 392	22.86	1.1	0.458938	0.43148				HC 392	17.37	2.33	0.200047	0.220552			HC 392	22.11	0.8	0.586101	0.578376				0.405773		C6	20.51
15	HC 392	19.87	1.76	0.311508	0.767689	4.59694										HC 392	19.32	1.05	0.506891				HC 392	23.04	1.28	0.404022					HC 392	17.1	2.06	0.241056				HC 392	22.15	0.84	0.570651							C7	19.66
16	HC 395	19.72	1.61	0.344064	0.661371	3.96031	3.8211	0.196871								HC 395	19.22	0.95	0.540777	0.586206			HC 395	22.27	0.51	0.696911	0.673092				HC 395	16.98	1.94	0.261885	0.331873			HC 395	22.19	0.88	0.555609	0.559345				0.520228		C8	19.54
16	HC 395	19.83	1.72	0.319876	0.614875	3.68189										HC 395	18.98	0.71	0.631635				HC 395	22.37	0.61	0.649273					HC 395	16.36	1.32	0.401861				HC 395	22.17	0.86	0.56308							C9	19.81
17	HC 397	20.29	2.18	0.235826	0.533948	3.19729	3.25115	0.0761661								HC 397	19.15	0.88	0.565836	0.57514			HC 397	22.59	0.83	0.555621	0.478396				HC 397	16.9	1.86	0.276762	0.313388			HC 397	22.52	1.21	0.445716	0.441295				0.441665		C10	20.07
17	HC 397	20.24	2.13	0.243771	0.551936	3.30501										HC 397	19.1	0.83	0.584443				HC 397	23.05	1.29	0.401172					HC 397	16.56	1.52	0.350015				HC 397	22.55	1.24	0.436875							C11	20.22
18	HC 399	20.47	2.36	0.209309	0.392237	2.34872	2.28809	0.0857541								HC 399	18.9	0.63	0.665195	0.617352			HC 399	22.44	0.68	0.617878	0.555244				HC 399	16.78	1.74	0.300676	0.339159			HC 399	21.81	0.5	0.716115	0.697487				0.533629		C12	20.28
18	HC 399	20.55	2.44	0.198501	0.371984	2.22745										HC 399	19.14	0.87	0.569509				HC 399	22.76	1	0.492611					HC 399	16.45	1.41	0.377642				HC 399	21.89	0.58	0.67886							D1	19.74
19	HC 400	20.53	2.42	0.20115	0.460849	2.75958	2.77799	0.0260344								HC 400	18.67	0.4	0.771946	0.771946			HC 400	22.97	1.21	0.424551	0.408646				HC 400	17.35	2.31	0.20283	0.281325			HC 400	22.59	1.28	0.425359	0.40898				0.436476		D2	19.78
19	HC 400	20.51	2.4	0.203834	0.466998	2.7964										HC 400	18.67	0.4	0.771946				HC 400	23.08	1.32	0.39274					HC 400	16.52	1.48	0.359819				HC 400	22.71	1.4	0.392601							D3	20.17
20	HC 401	20.29	2.18	0.235826	0.640293	3.83409	3.87259	0.054438								HC 401	18.87	0.6	0.678235	0.654935			HC 401	23.07	1.31	0.395531	0.383322				HC 401	18.25	3.21	0.108939	0.134108			HC 401	22.25	0.94	0.533786	0.546559				0.36831		D4	20.33
20	HC 401	20.26	2.15	0.240562	0.65315	3.91108										HC 401	18.98	0.71	0.631635				HC 401	23.16	1.4	0.371112					HC 401	17.7	2.66	0.159277				HC 401	22.18	0.87	0.559332							D5	20.29
23	HC 404	20.08	1.97	0.271038	0.620946	3.71824	3.7306	0.0174812								HC 404	19.28	1.01	0.520183	0.493089			HC 404	22.85	1.09	0.462199	0.43027				HC 404	17.12	2.08	0.237749	0.307696			HC 404	22.13	0.82	0.578325	0.556055				0.436492		D6	20.26
23	HC 404	20.07	1.96	0.27284	0.625075	3.74296										HC 404	19.45	1.18	0.465994				HC 404	23.06	1.3	0.398341					HC 404	16.45	1.41	0.377642				HC 404	22.25	0.94	0.533786							D7	21.04
24	HC 405	18.61	0.5	0.717958	1.48343	8.88283	8.82435	0.0826991						#DIV/0!		HC 405	18.62	0.35	0.79733	0.892236			HC 405	22.56	0.8	1	0.749818				HC 405	18.1	3.06	0.12083	0.150595			HC 405	22.23	0.92	0.540964	0.544601				0.483984		D8	20.83
24	HC 405	18.63	0.52	0.708505	1.4639	8.76588										HC 405	18.29	0.02	0.987141				HC 405	22.74	0.98	0.499636					HC 405	17.52	2.48	0.180361				HC 405	22.21	0.9	0.548238							D9	21.76
25	HC 406	19.44	1.33	0.414213	0.751274	4.49865	4.46903	0.0418824								HC 406	18.92	0.65	0.656641	0.663077			HC 406	22.36	0.6	0.653887	0.612734				HC 406	16.89	1.85	0.27868	0.33615			HC 406	21.9	0.59	0.674341	0.6766				0.551347		D10	21.66
25	HC 406	19.46	1.35	0.408759	0.741382	4.43942										HC 406	18.89	0.62	0.669513				HC 406	22.55	0.79	0.571581					HC 406	16.39	1.35	0.39362				HC 406	21.89	0.58	0.67886							D11	20.57
26	HC 407	20.43	2.32	0.214931	0.588714	3.52523	3.3167	0.294904								HC 407	20.32	2.05	0.265388	0.336086			HC 407	22.68	0.92	0.521319	0.486902				HC 407	17.18	2.14	0.228098	0.259284			HC 407	22.55	1.24	0.436875	0.418711				0.365086		D12	20.67
26	HC 407	20.62	2.51	0.189504	0.519065	3.10818										HC 407	19.66	1.39	0.406784				HC 407	22.88	1.12	0.452485					HC 407	16.83	1.79	0.290471				HC 407	22.68	1.37	0.400546							E1	19.07
28	HC 409	20.21	2.1	0.248666	0.494931	2.96366	2.84134	0.172979								HC 409	19.29	1.02	0.516828	0.528803			HC 409	22.4	0.64	0.635627	0.60974				HC 409	17.02	1.98	0.254749	0.311051			HC 409	22.04	0.73	0.61415	0.635358				0.502426		E2	18.99
28	HC 409	20.34	2.23	0.22814	0.454078	2.71903										HC 409	19.22	0.95	0.540777				HC 409	22.52	0.76	0.583852					HC 409	16.49	1.45	0.367352				HC 409	21.94	0.63	0.656566							E3	20.2
30	HC 411	19.69	1.58	0.350973	0.745874	4.46631	4.55689	0.128102								HC 411	19.38	1.11	0.487588	0.515938			HC 411	22.59	0.83	0.555621	0.55366				HC 411	17.16	2.12	0.231271	0.27342			HC 411	22.1	0.79	0.590028	0.627711				0.470552		E4	20.26
30	HC 411	19.63	1.52	0.365209	0.776128	4.64747										HC 411	19.21	0.94	0.544288				HC 411	22.6	0.84	0.5517					HC 411	16.71	1.67	0.31557				HC 411	21.92	0.61	0.665394							E5	20.08
31	HC 413	19.66	1.55	0.35802	0.839007	5.02399	5.23191	0.29404								HC 413	19.04	0.77	0.607581	0.611538			HC 413	22.89	1.13	0.449293	0.454116				HC 413	17.28	2.24	0.212877	0.259924			HC 413	22.49	1.18	0.454736	0.459337				0.426719		E6	20.07
31	HC 413	19.54	1.43	0.387653	0.908451	5.43983										HC 413	19.02	0.75	0.615496				HC 413	22.86	1.1	0.458938					HC 413	16.75	1.71	0.306971				HC 413	22.46	1.15	0.463938							E7	19.99
32	HC 415	21.04	2.93	0.143463	0.360667	2.15968	2.32092	0.22802								HC 415	18.75	0.48	0.733	0.778275			HC 415	23.19	1.43	0.363313	0.350896				HC 415	18.37	3.33	0.100274	0.174041			HC 415	22.28	0.97	0.523198	0.526716				0.397773		E8	19.97
32	HC 415	20.83	2.72	0.164884	0.414519	2.48215										HC 415	18.57	0.3	0.82355				HC 415	23.29	1.53	0.338478					HC 415	17.06	2.02	0.247808				HC 415	22.26	0.95	0.530233							E9	21
34	HC 417	19.99	1.88	0.287695	1.07506	6.43748	6.48043	0.0607325								HC 417	19.43	1.16	0.472064	0.486219			HC 417	23.7	1.94	0.253196	0.245381				HC 417	18.29	3.25	0.105971	0.138318			HC 417	23.07	1.76	0.308702	0.310777				0.267609		E10	21.28
34	HC 417	19.97	1.86	0.291534	1.0894	6.52337										HC 417	19.34	1.07	0.500373				HC 417	23.79	2.03	0.237565					HC 417	17.6	2.56	0.170666				HC 417	23.05	1.74	0.312853							E11	20.61
35	HC 418	21.59	3.48	0.0996437	0.512587	3.06938	2.98053	0.125661								HC 418	18.74	0.47	0.737759	0.799736			HC 418	25.07	3.31	0.0959816	0.0943124				HC 418	19.1	4.06	0.0605664	0.0713203			HC 418	23.19	1.88	0.284928	0.265462				0.194394		E12	20.9
35	HC 418	21.68	3.57	0.0938745	0.482909	2.89167										HC 418	18.5	0.23	0.861712				HC 418	25.12	3.36	0.0926431					HC 418	18.66	3.62	0.0820742				HC 418	23.41	2.1	0.245996							F1	20.07
37	HC 421	19.76	1.65	0.335064	0.705147	4.22244	4.33738	0.162559								HC 421	19.11	0.84	0.580673	0.647472			HC 421	22.66	0.9	0.528754	0.502115				HC 421	16.87	1.83	0.282556	0.311517			HC 421	22.26	0.95	0.530233	0.503366				0.475168		F2	20.12
37	HC 421	19.68	1.57	0.353306	0.743539	4.45233										HC 421	18.79	0.52	0.71427				HC 421	22.81	1.05	0.475477					HC 421	16.6	1.56	0.340478				HC 421	22.42	1.11	0.476499							F3	18.11
38	HC 422	20.67	2.56	0.183327	0.442752	2.65121	2.39083	0.368239								HC 422	19.69	1.42	0.398963	0.34289			HC 422	22.63	0.87	0.540105	0.525234				HC 422	17.03	1.99	0.252996	0.302718			HC 422	22.24	0.93	0.537363	0.539163				0.414063		F4	18.31
38	HC 422	21	2.89	0.147317	0.355784	2.13044										HC 422	20.2	1.93	0.286817				HC 422	22.71	0.95	0.510363					HC 422	16.55	1.51	0.352441				HC 422	22.23	0.92	0.540964							F5	18.61
39	HC 423	20.3	2.19	0.234269	0.544102	3.2581	3.33545	0.109388								HC 423	19.56	1.29	0.433977	0.425714			HC 423	22.55	0.79	0.571581	0.540972				HC 423	17.02	1.98	0.254749	0.28516			HC 423	22.25	0.94	0.533786	0.523303				0.43056		F6	18.63
39	HC 423	20.23	2.12	0.245392	0.569937	3.4128										HC 423	19.62	1.35	0.41745				HC 423	22.71	0.95	0.510363					HC 423	16.71	1.67	0.31557				HC 423	22.31	1	0.512821							F7	21.59
40	HC 425	18.66	0.55	0.694559	1.25881	7.53776	7.13621	0.567874								HC 425	18.81	0.54	0.705086	0.660291			HC 425	22.07	0.31	0.802927	0.644306				HC 425	16.77	1.73	0.30276	0.34151			HC 425	22.06	0.75	0.606002	0.637927				0.55176		F8	21.68
40	HC 425	18.83	0.72	0.620559	1.12469	6.73466										HC 425	19.02	0.75	0.615496				HC 425	22.78	1.02	0.485684					HC 425	16.44	1.4	0.380259				HC 425	21.91	0.6	0.669853							F9	20.38
44	HC 434	19.81	1.7	0.324143	1.0182	6.09701	5.61452	0.68235								HC 434	19.61	1.34	0.420161	0.379766			HC 434	23.19	1.43	0.363313	0.342712				HC 434	17.53	2.49	0.179119	0.193098			HC 434	22.63	1.32	0.414147	0.408688				0.318349		F10	20.52
44	HC 434	20.07	1.96	0.27284	0.857048	5.13202										HC 434	19.94	1.67	0.339371				HC 434	23.36	1.6	0.322112					HC 434	17.32	2.28	0.207076				HC 434	22.67	1.36	0.40323							F11	19.98
45	HC 437	21.76	3.65	0.0890274	0.365952	2.19133	2.2664	0.106163								HC 437	19.98	1.71	0.330699	0.331772			HC 437	23.47	1.71	0.297976	0.248501				HC 437	18.12	3.08	0.119172	0.130893			HC 437	22.98	1.67	0.327825	0.324574				0.243276		F12	20.04
45	HC 437	21.66	3.55	0.095127	0.391025	2.34147										HC 437	19.97	1.7	0.332846				HC 437	24.04	2.28	0.199026					HC 437	17.86	2.82	0.142614				HC 437	23.01	1.7	0.321323							G1	19.78
46	HC 438	21	2.89	0.147317	0.354846	2.12482	1.9449	0.254452								HC 438	19.16	0.89	0.562186	0.582924			HC 438	22.82	1.06	0.472122	0.463911				HC 438	17.54	2.5	0.177886	0.201428			HC 438	22.14	0.83	0.574475	0.545366				0.415158		G2	19.7
46	HC 438	21.28	3.17	0.122368	0.294751	1.76497										HC 438	19.05	0.78	0.603662				HC 438	22.87	1.11	0.4557					HC 438	17.2	2.16	0.224969				HC 438	22.3	0.99	0.516257							G3	19.87
47	HC 439	20.38	2.27	0.222172	0.477582	2.85977	2.73308	0.179169								HC 439	19.19	0.92	0.551378	0.747401			HC 439	23.07	1.31	0.395531	0.401212				HC 439	17.29	2.25	0.211411	0.260255			HC 439	22.04	0.73	0.61415	0.600126				0.465203		G4	19.87
47	HC 439	20.52	2.41	0.202487	0.435267	2.60639										HC 439	18.36	0.09	0.943424				HC 439	23.03	1.27	0.406893					HC 439	16.74	1.7	0.309099				HC 439	22.11	0.8	0.586101							G5	19.44
48	HC 440	19.23	1.12	0.47606	1.28665	7.70449	7.33998	0.515493								HC 440	19.58	1.31	0.428397	0.37			HC 440	22.78	1.02	0.485684	0.37				HC 440	17.7	2.66	0.159277	0.37			HC 440	22.36	1.05	0.495979	0.37				0.37		G6	19.46
48	HC 440	19.38	1.27	0.431014	1.1649	6.97547										HC 440	18.76	0.49	0.728272				HC 440	23.02	1.26	0.409784					HC 440	17.11	2.07	0.239397				HC 440	22.46	1.15	0.463938							G7	19.76
49	HC 441	21.05	2.94	0.142516	0.380433	2.27804	2.17027	0.15242								HC 441	19.36	1.09	0.493939	0.476971			HC 441	22.9	1.14	0.446123	0.406009				HC 441	17.13	2.09	0.236113	0.321781			HC 441	23.06	1.75	0.31077	0.316046				0.374615		G8	19.68
49	HC 441	21.2	3.09	0.129031	0.344436	2.06249										HC 441	19.47	1.2	0.460002				HC 441	23.18	1.42	0.365894					HC 441	16.34	1.3	0.40745				HC 441	23.01	1.7	0.321323							G9	19.23
50	HC 442	20.75	2.64	0.173862	0.473626	2.83608	2.86456	0.0402679								HC 442	19.74	1.47	0.386261	0.386261			HC 442	23.19	1.43	0.363313	0.336013				HC 442	17.38	2.34	0.198671	0.223239			HC 442	22.04	0.73	0.61415	0.626705				0.367086		G10	19.38
50	HC 442	20.72	2.61	0.177353	0.483136	2.89303										HC 442	19.74	1.47	0.386261				HC 442	23.42	1.66	0.308714					HC 442	17.06	2.02	0.247808				HC 442	21.98	0.67	0.639259							G11	22.06
51	HC 443	19.16	1.05	0.498664	1.26677	7.58548	7.27241	0.442739								HC 443	19.31	1.04	0.510182	0.64357			HC 443	23.29	1.53	0.338478	0.342112				HC 443	17.83	2.79	0.145599	0.168103			HC 443	21.88	0.57	0.683408	0.648779				0.393649		G12	22.12
51	HC 443	19.29	1.18	0.457503	1.16221	6.95935										HC 443	18.66	0.39	0.776957				HC 443	23.26	1.5	0.345745					HC 443	17.44	2.4	0.190606				HC 443	22.04	0.73	0.61415							H1	21.06
52	HC 444	20.22	2.11	0.247024	0.849617	5.08753	4.98837	0.140232								HC 444	19.86	1.59	0.357402	0.339825			HC 444	23.58	1.82	0.27565	0.273712				HC 444	17.86	2.82	0.142614	0.173425			HC 444	22.48	1.17	0.457783	0.442996				0.290747		H2	20.24
52	HC 444	20.28	2.17	0.237394	0.816498	4.88921										HC 444	20.02	1.75	0.322249				HC 444	23.6	1.84	0.271774					HC 444	17.34	2.3	0.204236				HC 444	22.58	1.27	0.428209							H3	19.72
53	HC 447	20.57	2.46	0.195888	1.38866	8.31534	8.04875	0.377019								HC 447	20.59	2.32	0.222845	0.221412			HC 447	25.27	3.51	0.0833084	0.0842027				HC 447	18.42	3.38	0.0968708	0.104431			HC 447	23.71	2.4	0.201334	0.203371				0.141062		H4	19.83
53	HC 447	20.67	2.56	0.183327	1.29962	7.78216										HC 447	20.61	2.34	0.219979				HC 447	25.24	3.48	0.0850969					HC 447	18.21	3.17	0.11199				HC 447	23.68	2.37	0.205408							H5	20.43
55	HC 450	20.61	2.5	0.190764	0.549776	3.29207	3.00427	0.407003								HC 450	19.43	1.16	0.472064	0.489478			HC 450	23.04	1.28	0.404022	0.409825				HC 450	17.41	2.37	0.194597	0.22035			HC 450	23.02	1.71	0.319184	0.327942				0.346985		H6	20.62
55	HC 450	20.9	2.79	0.15741	0.453652	2.71648										HC 450	19.32	1.05	0.506891				HC 450	23	1.24	0.415628					HC 450	17.07	2.03	0.246102				HC 450	22.94	1.63	0.3367							H7	20.67
57	HC 453	19.98	1.87	0.289608	1.00597	6.02379	5.90638	0.166039								HC 453	19.53	1.26	0.442484	0.474688			HC 453	23.4	1.64	0.313117	0.324604				HC 453	18.01	2.97	0.128579	0.150809			HC 453	23.15	1.84	0.292642	0.295603				0.287889		H8	21
57	HC 453	20.04	1.93	0.278319	0.966759	5.78898										HC 453	19.32	1.05	0.506891				HC 453	23.3	1.54	0.33609					HC 453	17.58	2.54	0.173039				HC 453	23.12	1.81	0.298564							H9	21.05
58	HC 454	22.06	3.95	0.0729765	0.266521	1.59594	1.56483	0.0439901								HC 454	20.52	2.25	0.233171	0.275638			HC 454	23.13	1.37	0.37908	0.384524				HC 454	17.57	2.53	0.174239	0.204363			HC 454	23.34	2.03	0.257768	0.259501				0.273811		H10	21.2
58	HC 454	22.12	4.01	0.0701318	0.256132	1.53372										HC 454	20.04	1.77	0.318105				HC 454	23.09	1.33	0.389969					HC 454	17.14	2.1	0.234488				HC 454	23.32	2.01	0.261234							H11	N/A
59	HC 455	20.17	2.06	0.255346	0.639756	3.83087	3.38486	0.630757								HC 455	18.86	0.59	0.682638	0.700773			HC 455	22.92	1.16	0.43985	0.444571				HC 455	17.63	2.59	0.167166	0.191502			HC 455	22.58	1.27	0.428209	0.425369				0.39913		H12	34.1
59	HC 455	20.57	2.46	0.195888	0.490788	2.93885										HC 455	18.78	0.51	0.718907				HC 455	22.89	1.13	0.449293					HC 455	17.26	2.22	0.215837				HC 455	22.6	1.29	0.422528
60	HC 458	19.85	1.74	0.315664	0.861701	5.15989	5.14285	0.0240988								HC 458	20.27	2	0.274115	0.282334			HC 458	22.77	1.01	0.489135	0.483995				HC 458	17.03	1.99	0.252996	0.279984			HC 458	22.51	1.2	0.448702	0.47069				0.366326
60	HC 458	19.86	1.75	0.313579	0.85601	5.12581										HC 458	20.18	1.91	0.290554				HC 458	22.8	1.04	0.478855					HC 458	16.75	1.71	0.306971				HC 458	22.37	1.06	0.492678
62	HC 460	19.33	1.22	0.445535	1.52709	9.14424	9.14424	0								HC 460	20.23	1.96	0.281303	0.296646			HC 460	23	1.24	0.415628	0.421598				HC 460	17.45	2.41	0.189294	0.220275			HC 460	23.29	1.98	0.266521	0.263008				0.291755
62	HC 460	19.33	1.22	0.445535	1.52709	9.14424										HC 460	20.07	1.8	0.311989				HC 460	22.96	1.2	0.427568					HC 460	17.04	2	0.251255				HC 460	23.33	2.02	0.259496
63	HC 462	19.22	1.11	0.479226	1.87075	11.2021	10.7398	0.65383								HC 462	20.49	2.22	0.237742	0.26604			HC 462	23.58	1.82	0.27565	0.279609				HC 462	17.77	2.73	0.151759	0.168586			HC 462	23.03	1.72	0.317059	0.343379				0.256167
63	HC 462	19.35	1.24	0.439669	1.71634	10.2775										HC 462	20.16	1.89	0.294338				HC 462	23.54	1.78	0.283568					HC 462	17.48	2.44	0.185413				HC 462	22.8	1.49	0.369699
64	HC 463	20.24	2.13	0.243771	0.731653	4.38115	4.25432	0.179365								HC 463	19.96	1.69	0.335007	0.320499			HC 463	23.26	1.5	0.345745	0.35582				HC 463	17.34	2.3	0.204236	0.213828			HC 463	22.43	1.12	0.473327	0.505345				0.333179
64	HC 463	20.33	2.22	0.229657	0.689291	4.12749										HC 463	20.1	1.83	0.305991				HC 463	23.18	1.42	0.365894					HC 463	17.21	2.17	0.223421				HC 463	22.24	0.93	0.537363
66	HC 467	20.19	2.08	0.251984	0.745342	4.46313	4.36197	0.143053								HC 467	20.48	2.21	0.239285	0.263051			HC 467	22.89	1.13	0.449293	0.422412				HC 467	17.51	2.47	0.181611	0.197981			HC 467	21.93	0.62	0.660965	0.593835				0.338078
66	HC 467	20.26	2.15	0.240562	0.711557	4.26082										HC 467	20.2	1.93	0.286817				HC 467	23.07	1.31	0.395531					HC 467	17.27	2.23	0.214352				HC 467	22.27	0.96	0.526704
67	HC 468	19.2	1.09	0.485619	1.74043	10.4218	11.0431	0.878773								HC 468	20.34	2.07	0.261976	0.266283			HC 468	23.01	1.25	0.412696	0.37922				HC 468	17.75	2.71	0.15387	0.175587			HC 468	23.01	1.7	0.321323	0.341844				0.279022
67	HC 468	19.03	0.92	0.543529	1.94798	11.6645										HC 468	20.29	2.02	0.270591				HC 468	23.26	1.5	0.345745					HC 468	17.39	2.35	0.197303				HC 468	22.83	1.52	0.362366
68	HC 469	22.27	4.16	0.0634958	0.274249	1.64221	1.64767	0.00772082								HC 469	21.2	2.93	0.150166	0.153139			HC 469	23.21	1.45	0.358204	0.348341				HC 469	17.33	2.29	0.205651	0.223353			HC 469	23.47	2.16	0.236333	0.241165				0.231526
68	HC 469	22.26	4.15	0.0639179	0.276073	1.65313										HC 469	21.14	2.87	0.156111				HC 469	23.29	1.53	0.338478					HC 469	17.1	2.06	0.241056				HC 469	23.41	2.1	0.245996
69	HC 470	22.31	4.2	0.0618348	0.261334	1.56488	1.42381	0.199499								HC 470	20.53	2.26	0.231667	0.225823			HC 470	23.36	1.6	0.322112	0.330295				HC 470	17.37	2.33	0.200047	0.220552			HC 470	23.71	2.4	0.201334	0.19053				0.236612
69	HC 470	22.61	4.5	0.0506865	0.214218	1.28274										HC 470	20.61	2.34	0.219979				HC 470	23.29	1.53	0.338478					HC 470	17.1	2.06	0.241056				HC 470	23.88	2.57	0.179726
71	HC 472	21.88	3.77	0.0822219	0.166289	0.99574	1.00238	0.00939402								HC 472	20.33	2.06	0.263676	0.278058			HC 472	22.25	0.49	0.706849	0.678061				HC 472	16.41	1.37	0.38822	0.423215			HC 472	21.66	0.35	0.791567	0.74909				0.494453
71	HC 472	21.86	3.75	0.0833189	0.168507	1.00903										HC 472	20.17	1.9	0.29244				HC 472	22.37	0.61	0.649273					HC 472	16.17	1.13	0.45821				HC 472	21.83	0.52	0.706614
73	HC 474	20.33	2.22	0.229657	0.817686	4.89632	4.81653	0.112839								HC 474	20.15	1.88	0.296249	0.286968			HC 474	23.3	1.54	0.33609	0.331398				HC 474	17.65	2.61	0.164873	0.175785			HC 474	22.67	1.36	0.40323	0.372229				0.280862
73	HC 474	20.38	2.27	0.222172	0.791036	4.73674										HC 474	20.25	1.98	0.277686				HC 474	23.34	1.58	0.326705					HC 474	17.47	2.43	0.186698				HC 474	22.92	1.61	0.341228
74	HC 475	19.69	1.58	0.350973	0.790418	4.73304	4.37173	0.51097								HC 475	20.03	1.76	0.32017	0.35197			HC 475	22.7	0.94	0.513989	0.515815				HC 475	16.84	1.8	0.288471	0.310984			HC 475	21.81	0.5	0.716115	0.68854				0.444034
74	HC 475	19.94	1.83	0.297388	0.66974	4.01042										HC 475	19.75	1.48	0.38377				HC 475	22.69	0.93	0.517641					HC 475	16.63	1.59	0.333496				HC 475	21.93	0.62	0.660965
76	HC 478	20.45	2.34	0.212102	0.79022	4.73185	4.84419	0.158868								HC 478	20.3	2.03	0.268845	0.248029			HC 478	23.33	1.57	0.329027	0.31037				HC 478	17.59	2.55	0.171848	0.181227			HC 478	22.68	1.37	0.400546	0.37203				0.268408
76	HC 478	20.38	2.27	0.222172	0.82774	4.95653										HC 478	20.56	2.29	0.227213				HC 478	23.5	1.74	0.291714					HC 478	17.44	2.4	0.190606				HC 478	22.91	1.6	0.343514
77	HC 479	19.96	1.85	0.293472	0.967496	5.79339	5.81265	0.0272374								HC 479	20.07	1.8	0.311989	0.351641			HC 479	23.17	1.41	0.368494	0.310845				HC 479	17.41	2.37	0.194597	0.206718			HC 479	22.78	1.47	0.37467	0.37467				0.303332
77	HC 479	19.95	1.84	0.295423	0.973928	5.83191										HC 479	19.72	1.45	0.391293				HC 479	23.7	1.94	0.253196					HC 479	17.24	2.2	0.218839				HC 479	22.78	1.47	0.37467
78	HC 480	20.16	2.05	0.257043	0.749569	4.48844	4.59499	0.150695								HC 480	19.59	1.32	0.425634	0.422897			HC 480	23.71	1.95	0.25141	0.299806				HC 480	17.45	2.41	0.189294	0.222022			HC 480	22.33	1.02	0.506017	0.491258				0.342922
78	HC 480	20.09	1.98	0.269248	0.785159	4.70155										HC 480	19.61	1.34	0.420161				HC 480	23.25	1.49	0.348202					HC 480	17.02	1.98	0.254749				HC 480	22.42	1.11	0.476499
79	HC 484	20.43	2.32	0.214931	0.627662	3.75845	3.83468	0.1078								HC 484	20.08	1.81	0.309977	0.310983			HC 484	23.01	1.25	0.412696	0.397234				HC 484	17.6	2.56	0.170666	0.176138			HC 484	21.91	0.6	0.669853	0.631917				0.342432
79	HC 484	20.37	2.26	0.22365	0.653121	3.91091										HC 484	20.07	1.8	0.311989				HC 484	23.12	1.36	0.381773					HC 484	17.51	2.47	0.181611				HC 484	22.09	0.78	0.593982
80	HC 485	20.25	2.14	0.242161	0.998087	5.97657	5.45409	0.738892								HC 485	20.46	2.19	0.242402	0.204475			HC 485	23.53	1.77	0.285583	0.220462				HC 485	18.12	3.08	0.119172	0.136521			HC 485	22.17	0.86	0.56308	0.56308				0.242625
80	HC 485	20.54	2.43	0.199821	0.82358	4.93162										HC 485	21.04	2.77	0.166547				HC 485	24.39	2.63	0.155341					HC 485	17.75	2.71	0.15387				HC 485	22.17	0.86	0.56308
81	HC 486	20.17	2.06	0.255346	0.935891	5.60414	5.7178	0.160737								HC 486	20.84	2.57	0.189559	0.193311			HC 486	23.14	1.38	0.376405	0.352716				HC 486	17.37	2.33	0.200047	0.220552			HC 486	22.79	1.48	0.372176	0.368485				0.272837
81	HC 486	20.11	2	0.265703	0.973853	5.83146										HC 486	20.78	2.51	0.197064				HC 486	23.33	1.57	0.329027					HC 486	17.1	2.06	0.241056				HC 486	22.82	1.51	0.364794
82	HC 487	20.18	2.07	0.253659	1.07453	6.43432	6.58707	0.216026								HC 487	20.32	2.05	0.265388	0.235792			HC 487	23.51	1.75	0.289656	0.275988				HC 487	17.92	2.88	0.136825	0.161119			HC 487	23.23	1.92	0.277417	0.296183				0.236065
82	HC 487	20.11	2	0.265703	1.12555	6.73983										HC 487	20.71	2.44	0.206195				HC 487	23.65	1.89	0.262321					HC 487	17.48	2.44	0.185413				HC 487	23.04	1.73	0.314949
83	HC 488	19.7	1.59	0.348654	0.896798	5.37005	4.96011	0.57974								HC 488	19.43	1.16	0.472064	0.496124			HC 488	22.95	1.19	0.430606	0.423117				HC 488	16.86	1.82	0.284514	0.301135			HC 488	22.89	1.58	0.348133	0.361402				0.388777
83	HC 488	19.95	1.84	0.295423	0.759879	4.55017										HC 488	19.28	1.01	0.520183				HC 488	23	1.24	0.415628					HC 488	16.7	1.66	0.317757				HC 488	22.78	1.47	0.37467
84	HC 490	20.58	2.47	0.194594	0.561852	3.36438	3.10755	0.363213								HC 490	20.32	2.05	0.265388	0.259512			HC 490	22.97	1.21	0.424551	0.39915				HC 490	17.12	2.08	0.237749	0.274495			HC 490	22.35	1.04	0.499303	0.506062				0.346344
84	HC 490	20.83	2.72	0.164884	0.476071	2.85072										HC 490	20.39	2.12	0.253635				HC 490	23.15	1.39	0.373749					HC 490	16.73	1.69	0.311241				HC 490	22.31	1	0.512821
85	HC 491	18.96	0.85	0.569336	1.56633	9.3792	8.76995	0.86161								HC 491	19.21	0.94	0.544288	0.517521			HC 491	22.86	1.1	0.458938	0.443253				HC 491	17.94	2.9	0.134948	0.157033			HC 491	22.42	1.11	0.476499	0.484588				0.363485
85	HC 491	19.17	1.06	0.495371	1.36284	8.1607										HC 491	19.37	1.1	0.490753				HC 491	22.96	1.2	0.427568					HC 491	17.53	2.49	0.179119				HC 491	22.37	1.06	0.492678
86	HC 492	19.24	1.13	0.472916	2.85112	17.0726	16.5784	0.698955								HC 492	22.17	3.9	0.0801622	0.07622			HC 492	23.96	2.2	0.210624	0.201364				HC 492	18.13	3.09	0.118352	0.138266			HC 492	22.92	1.61	0.341228	0.356702				0.16587
86	HC 492	19.33	1.22	0.445535	2.68605	16.0841										HC 492	22.33	4.06	0.0722777				HC 492	24.09	2.33	0.192103					HC 492	17.71	2.67	0.15818				HC 492	22.79	1.48	0.372176
87	HC 493	21.65	3.54	0.0957595	0.275677	1.65076	1.57266	0.110449								HC 493	19.91	1.64	0.346023	0.314576			HC 493	22.77	1.01	0.489135	0.317443				HC 493	16.77	1.73	0.30276	0.357939			HC 493	22.67	1.36	0.40323	0.40731				0.347361
87	HC 493	21.8	3.69	0.0866985	0.249592	1.49456										HC 493	20.22	1.95	0.283129				HC 493	24.48	2.72	0.145751					HC 493	16.32	1.28	0.413117				HC 493	22.64	1.33	0.41139
88	HC 494	21.1	2.99	0.137871	0.511859	3.06502	2.95728	0.152366								HC 494	20.34	2.07	0.261976	0.236106			HC 494	23.02	1.26	0.409784	0.394432				HC 494	17.55	2.51	0.176662	0.20238			HC 494	23.21	1.9	0.281148	0.279282				0.269354
88	HC 494	21.21	3.1	0.128178	0.475874	2.84954										HC 494	20.68	2.41	0.210237				HC 494	23.13	1.37	0.37908					HC 494	17.18	2.14	0.228098				HC 494	23.23	1.92	0.277417
90	HC 496	20.61	2.5	0.190764	0.463082	2.77295	3.03365	0.368689								HC 496	20.02	1.75	0.322249	0.323295			HC 496	22.85	1.09	0.462199	0.505004				HC 496	17.02	1.98	0.254749	0.311051			HC 496	22.12	0.81	0.5822	0.567055				0.411943
90	HC 496	20.35	2.24	0.226634	0.550157	3.29435										HC 496	20.01	1.74	0.324341				HC 496	22.61	0.85	0.547808					HC 496	16.49	1.45	0.367352				HC 496	22.2	0.89	0.551911
91	HC 497	20.42	2.31	0.216361	0.730906	4.37668	4.10504	0.384155								HC 497	20.01	1.74	0.324341	0.318165			HC 497	23.5	1.74	0.291714	0.255739				HC 497	17.2	2.16	0.224969	0.263865			HC 497	22.82	1.51	0.364794	0.35763				0.296017
91	HC 497	20.62	2.51	0.189504	0.640179	3.83341										HC 497	20.07	1.8	0.311989				HC 497	23.9	2.14	0.219765					HC 497	16.77	1.73	0.30276				HC 497	22.88	1.57	0.350466
92	HC 498	21.61	3.5	0.0983318	0.439208	2.62999	2.58713	0.0606098								HC 498	20.92	2.65	0.179995	0.18058			HC 498	23.79	2.03	0.237565	0.224095				HC 498	17.38	2.34	0.198671	0.207254			HC 498	23.11	1.8	0.300565	0.299564				0.223884
92	HC 498	21.66	3.55	0.095127	0.424894	2.54427										HC 498	20.91	2.64	0.181164				HC 498	23.96	2.2	0.210624					HC 498	17.26	2.22	0.215837				HC 498	23.12	1.81	0.298564
94	HC 500	19.2	1.09	0.485619	1.39095	8.32903	8.14026	0.266964								HC 500	19.65	1.38	0.409425	0.402907			HC 500	23.03	1.27	0.406893	0.372686				HC 500	17.04	2	0.251255	0.264967			HC 500	22.78	1.47	0.37467	0.373423				0.349129
94	HC 500	19.27	1.16	0.463607	1.3279	7.95148										HC 500	19.7	1.43	0.39639				HC 500	23.29	1.53	0.338478					HC 500	16.89	1.85	0.27868				HC 500	22.79	1.48	0.372176
95	HC 501	21.47	3.36	0.107891	0.389027	2.3295	1.97374	0.503125								HC 501	19.46	1.19	0.462989	0.466004			HC 501	23.66	1.9	0.26047	0.244077				HC 501	18.18	3.14	0.114335	0.163606			HC 501	22.92	1.61	0.341228	0.317915				0.277336
95	HC 501	22.02	3.91	0.0749368	0.270202	1.61798										HC 501	19.44	1.17	0.46902				HC 501	23.85	2.09	0.227684					HC 501	17.28	2.24	0.212877				HC 501	23.14	1.83	0.294603
96	HC 503	20.36	2.25	0.225137	0.904537	5.41639	5.12785	0.408056								HC 503	20.02	1.75	0.322249	0.326474			HC 503	23.68	1.92	0.256807	0.24888				HC 503	17.98	2.94	0.131271	0.146941			HC 503	22.97	1.66	0.330022	0.321437				0.248897
96	HC 503	20.53	2.42	0.20115	0.808165	4.83931										HC 503	19.98	1.71	0.330699				HC 503	23.77	2.01	0.240953					HC 503	17.67	2.63	0.162611				HC 503	23.05	1.74	0.312853
97	HC 504	19.21	1.1	0.482412	1.39247	8.33812	7.28368	1.4912								HC 504	19.45	1.18	0.465994	0.429914			HC 504	22.91	1.15	0.442975	0.449338				HC 504	17.8	2.76	0.148647	0.168971			HC 504	22.51	1.2	0.448702	0.441335				0.346444
97	HC 504	19.65	1.54	0.3604	1.04028	6.22924										HC 504	19.71	1.44	0.393833				HC 504	22.87	1.11	0.4557					HC 504	17.45	2.41	0.189294				HC 504	22.56	1.25	0.433967
100	HC 508	22.59	4.48	0.0513627	0.16746	1.00275	1.01964	0.0238876								HC 508	20.3	2.03	0.268845	0.264566			HC 508	23.05	1.29	0.401172	0.380961				HC 508	16.99	1.95	0.260083	0.281421			HC 508	23	1.69	0.323476	0.31202				0.306717
100	HC 508	22.54	4.43	0.0530931	0.173101	1.03653										HC 508	20.35	2.08	0.260286				HC 508	23.2	1.44	0.360749					HC 508	16.77	1.73	0.30276				HC 508	23.11	1.8	0.300565
101	HC 512	21.1	2.99	0.137871	0.646842	3.8733	3.84781	0.0360604								HC 512	21.47	3.2	0.126094	0.135271			HC 512	23.62	1.86	0.267952	0.245426				HC 512	17.53	2.49	0.179119	0.196736			HC 512	23.04	1.73	0.314949	0.316004				0.213145
101	HC 512	21.12	3.01	0.136056	0.638325	3.82231										HC 512	21.26	2.99	0.144448				HC 512	23.88	2.12	0.222899					HC 512	17.27	2.23	0.214352				HC 512	23.03	1.72	0.317059
105	HC 520	18.98	0.87	0.56184	1.13061	6.77012	3.82503	1.80903								HC 520	19.88	1.61	0.352806	0.368414			HC 520	22.9	1.14	0.446123	0.560919				HC 520	17.71	2.67	0.15818	0.465127			HC 520	22.78	1.47	0.37467	0.634441				0.496935
105	HC 520	19.01	0.9	0.55078	1.10835	6.63685										HC 520	20.08	1.81	0.309977				HC 520	22.94	1.18	0.433665					HC 520	17.33	2.29	0.205651				HC 520	22.63	1.32	0.414147
106	HC 521	21.02	2.91	0.145377	0.620443	3.71523	3.79058	0.10656								HC 521	20.87	2.6	0.185914	0.185315			HC 521	24.05	2.29	0.197621	0.205625				HC 521	17.68	2.64	0.161492	0.182864			HC 521	22.59	1.28	0.425359	0.432581				0.234312
106	HC 521	20.96	2.85	0.151274	0.64561	3.86593										HC 521	20.88	2.61	0.184715				HC 521	23.94	2.18	0.213628					HC 521	17.34	2.3	0.204236				HC 521	22.54	1.23	0.439802
108	HC 536	20.48	2.37	0.207927	0.458274	2.74416	2.48198	0.370782								HC 536	19.22	0.95	0.540777	0.515765			HC 536	22.85	1.09	0.462199	0.437448				HC 536	16.86	1.82	0.284514	0.306718			HC 536	22	0.69	0.630777	0.61238				0.453716
108	HC 536	20.8	2.69	0.168195	0.370705	2.21979										HC 536	19.37	1.1	0.490753				HC 536	23.01	1.25	0.412696					HC 536	16.65	1.61	0.328921				HC 536	22.09	0.78	0.593982
109	Wuhan	20.39	2.28	0.220705	0.312218	1.86957	1.77553	0.132995								Wuhan	19.38	1.11	0.487588	0.404798			Wuhan	21.96	0.2	0.867962	0.860815				Wuhan	15.06	0.02	0.986282	0.827069			Wuhan	21.49	0.18	0.886735	0.866417				0.706894
109	Wuhan	20.55	2.44	0.198501	0.280808	1.68148										Wuhan	19.74	1.47	0.386261				Wuhan	21.76	0	1					Wuhan	15.04	0	1				Wuhan	21.51	0.2	0.87497
110	Nuybai	19.19	1.08	0.488848	0.766658	4.59077	4.37357	0.30716								Nuybai	19.68	1.41	0.401553	0.372672			Nuybai	22.01	0.25	0.837772	0.787649				Nuybai	15.68	0.64	0.642742	0.660998			Nuybai	21.53	0.22	0.863361	0.851982				0.637635
110	Nuybai	19.34	1.23	0.442592	0.694115	4.15638										Nuybai	19.92	1.65	0.343791				Nuybai	22.19	0.43	0.737525					Nuybai	15.6	0.56	0.679254				Nuybai	21.57	0.26	0.840603
		07F08C844
		4 HKGs
		Rel exp level	Stdev
0.002	HC 371	4.3769	0.0820343
	HC 372	3.41141	0.175763
	HC 373	6.02074	0.310202
	HC 374	1.50598	0.25285
	HC 375	2.80273	0.0525303
	HC 376	6.56579	0.246076
	HC 378	3.62921	0.085023
	HC 382	6.23024	0.2335
	HC 384	3.2218	1.20837
	HC 385	1.52596	0.0714788
	HC 386	1.87213	0.383283
	HC 388	2.8449	0.569382
	HC 389	3.62335	0.271405
	HC 390	4.35922	0.122545
	HC 391	13.791	1.29058
	HC 392	4.59694	0
	HC 395	3.8211	0.196871
	HC 397	3.25115	0.0761661
	HC 399	2.28809	0.0857541
	HC 400	2.77799	0.0260344
	HC 401	3.87259	0.054438
	HC 404	3.7306	0.0174812
	HC 405	8.82435	0.0826991
	HC 406	4.46903	0.0418824
	HC 407	3.3167	0.294904
	HC 409	2.84134	0.172979
	HC 411	4.55689	0.128102
	HC 413	5.23191	0.29404
	HC 415	2.32092	0.22802
	HC 417	6.48043	0.0607325
	HC 418	2.98053	0.125661
	HC 421	4.33738	0.162559
	HC 422	2.39083	0.368239
	HC 423	3.33545	0.109388
	HC 425	7.13621	0.567874
	HC 434	5.61452	0.68235
	HC 437	2.2664	0.106163
	HC 438	1.9449	0.254452
	HC 439	2.73308	0.179169
	HC 440	7.33998	0.515493
	HC 441	2.17027	0.15242
	HC 442	2.86456	0.0402679
	HC 443	7.27241	0.442739
	HC 444	4.98837	0.140232
	HC 447	8.04875	0.377019
	HC 450	3.00427	0.407003
	HC 453	5.90638	0.166039
	HC 454	1.56483	0.0439901
	HC 455	3.38486	0.630757
	HC 458	5.14285	0.0240988
	HC 460	9.14424	0
	HC 462	10.7398	0.65383
	HC 463	4.25432	0.179365
	HC 467	4.36197	0.143053
	HC 468	11.0431	0.878773
	HC 469	1.64767	0.00772082
	HC 470	1.42381	0.199499
	HC 472	1.00238	0.00939402
	HC 474	4.81653	0.112839
	HC 475	4.37173	0.51097
	HC 478	4.84419	0.158868
	HC 479	5.81265	0.0272374
	HC 480	4.59499	0.150695
	HC 484	3.83468	0.1078
	HC 485	5.45409	0.738892
	HC 486	5.7178	0.160737
	HC 487	6.58707	0.216026
	HC 488	4.96011	0.57974
	HC 490	3.10755	0.363213
	HC 491	8.76995	0.86161
	HC 492	16.5784	0.698955
	HC 493	1.57266	0.110449
	HC 494	2.95728	0.152366
	HC 496	3.03365	0.368689
	HC 497	4.10504	0.384155
	HC 498	2.58713	0.0606098
	HC 500	8.14026	0.266964
	HC 501	1.97374	0.503125
	HC 503	5.12785	0.408056
	HC 504	7.28368	1.4912
	HC 508	1.01964	0.0238876
	HC 512	3.84781	0.0360604
	HC 520	3.82503	1.80903
	HC 521	3.79058	0.10656
	HC 536	2.48198	0.370782
	Wuhan	1.77553	0.132995
	Nuybai	4.37357	0.30716
[truncated: 8 more columns]

## Sheet: Relative expression
Relative expression of candidate genes as measured by RT-qPCR															Presence (+) or absence (-) of the 2DL QTL
																- HC 371
																+ HC 372
																- HC 373
																+ HC 374
																HC 375
																- HC 376
																- HC 378
																HC 382
																HC 384
																HC 385
																- HC 386
																+ HC 388
																+ HC 389
																- HC 390
																+ HC 391
																- HC 392
																- HC 395
																- HC 397
																- HC 399
																+ HC 400
																- HC 401
																+ HC 404
																- HC 405
																- HC 406
																+ HC 407
																+ HC 409
																- HC 411
																+ HC 413
																+ HC 415
																+ HC 417
																- HC 418
																- HC 421
																HC 422
																- HC 423
																- HC 425
																+ HC 434
																+ HC 437
																+ HC 438
																- HC 439
																+ HC 440
																+ HC 441
																+ HC 442
																- HC 443
																- HC 444
																+ HC 447
																+ HC 450
																+ HC 453
																- HC 454
																- HC 455
																+ HC 458
																+ HC 460
																+ HC 462
																HC 463
																- HC 467
																HC 468
																+ HC 469
																HC 470
																+ HC 472
																+ HC 474
																+ HC 475
																+ HC 478
																- HC 479
																- HC 480
																+ HC 484
																- HC 485
																HC 486
																- HC 487
																- HC 488
																+ HC 490
																- HC 491
																+ HC 492
																- HC 493
																- HC 494
																+ HC 496
																- HC 497
																+ HC 498
																+ HC 500
																- HC 501
																+ HC 503
																+ HC 504
																HC 508
																+ HC 512
																- HC 520
																- HC 521
																+ HC 536
																+ Wuhan
																- Nuybai
