# Supplementary material for: Identification and mapping of expressed genes associated with the 2DL QTL for fusarium head blight resistance in the wheat line Wuhan 1
Source: BMC Genet. 2019 May 21;20:47. doi: 10.1186/s12863-019-0748-6 (PMC6528218; doi:10.1186/s12863-019-0748-6)
Supplement: Supplementary file 11 — Expression QTL (eQTL) detected using the RT-qPCR expression data in the DH population for 8 candidate genes and 3 additional genes from literature. For each gene, the chromosome(s) where an eQTL is detected, together with its 10,000 permutation LOD and 5% LOD significance threshold are provided. eQTL with LOD above the threshold are marked in green. TaWRKY70, TaACT and NPR1-like were identified in [33, 48]. (XLSX 12 kb) [file 12863_2019_748_MOESM11_ESM.xlsx]

## Sheet: eQTL
Trait	Chrom	LOD	LOD Sig Threshold (5%)	Comment
UN25696	2D.2	23	3.484	near 2DL QTL
UN25696	4A	2.9	3.484
Traes_2DL_03CAAB80	no QTL		3.323
Traes_2DL_07F08C844	5A	3.2	3.125	R2=16.7% and LOD peak is located between the 90K SNPs RFL_Contig2251_1070 and BobWhite_rep_c49700_452, as is the QTL for Fhb5 [49].
Traes_2DL_179570792	2D.2	4.4	3.215	at 2DL QTL
Traes_2DL_37D967CFC	5A	3.2	2.895	R2=16.9% and LOD peak is located between the 90K SNPs RFL_Contig2251_1070 and BobWhite_rep_c49700_452, as is the QTL for Fhb5 [49].
Traes_2DL_382370E3B	no QTL		3.358
Traes_2DL_A208876FE	1B	3.2	3.285
Traes_2DL_A208876FE	6D	2.7	3.285
Traes_2DL_B7ABC1CB9	no QTL		2.928
TaWRKY70	2D.2	2.7	3.372	not at 2DL QTL
TaACT	1B	2.9	3.043
TaACT	2D.2	2.4	3.043	not at 2DL QTL
TaACT	6D	2.7	3.043
NPR1-like	2A	14	3.3
NPR1-like	2D.2	2.3	3.3	not at 2DL QTL
NPR1-like	7B	2.8	3.3
